# Supplementary material for: The Founder Strains of the Collaborative Cross Express a Complex Combination of Advantageous and Deleterious Traits for Male Reproduction
Source: G3 (Bethesda). 2015 Oct 13;5(12):2671–83. doi: 10.1534/g3.115.020172 (PMC4683640; doi:10.1534/g3.115.020172)
Supplement: Supporting Information [file supp_g3.115.020172_Table_S1_edited.zip]

Archive with 1 entries (1 files):
- Table S1 edited.xlsx
