# Supplementary material for: The Founder Strains of the Collaborative Cross Express a Complex Combination of Advantageous and Deleterious Traits for Male Reproduction
Source: G3 (Bethesda). 2015 Oct 13;5(12):2671–83. doi: 10.1534/g3.115.020172 (PMC4683640; doi:10.1534/g3.115.020172)
Supplement: Supporting Information [file supp_g3.115.020172_Table_S1_edited.zip › Table S1 edited.xlsx]

## Sheet: data
sort name	mouse ID	DOB	DOD	drug treatment	age (days)	body weight (g)	mean testis weight (g)	mean epididymis + vas deferens weight (g)	seminal vesicles weight (g)	# of seminiferous tubules/transverse section	mean tubule radius (mm)	seminiferous epithelium length/transverse section (cm)	# of tubules with vacuoles	# of tubules with many vacuoles	# of tubules with germ cell loss	# of tubules with abormal germ cells	# of tubules with germ cell sloughing	sperm x 106/mouse	sperm x 103/mg testis weight	sperm x 103/seminiferous epithelium length	% normal sperm morphology	% abnormal head shape	% abnormal tail bending	% broken tails	% motile, t=0	VCL, t=0	% vigorous, t=0	% hyperactivated, t=0	% motile, t=90	VCL, t=90	% vigorous, t=90	% hyperactivated, t=90	lactate (mmole/108 sperm)	sort name
AA0074	AJ-74	2008-04-30	2008-08-21	na	111	27.52	0.0799	nd	0.2329	256	113.493	18.2552	10	1	20	4	2	nd	nd	nd	nd	nd	nd	nd	nd	nd	nd	nd	nd	nd	nd	nd	nd
AA0075	AJ-75	2008-04-30	2008-08-21	na	111	25.4	0.0771	nd	0.1206	208	116.462	15.2205	3	0	1	4	12	nd	nd	nd	nd	nd	nd	nd	nd	nd	nd	nd	nd	nd	nd	nd	nd
AA0076	AJ-76	2008-04-30	2008-08-21	na	111	23.21	0.075	nd	nd	244	111.626	17.1133	5	0	3	5	2	nd	nd	nd	nd	nd	nd	nd	nd	nd	nd	nd	nd	nd	nd	nd	nd
AA0091	AJ-91	2008-05-19	2008-08-21	na	92	23.86	0.0757	nd	0.1656	216	116.363	15.7924	6	0	3	1	14	nd	nd	nd	nd	nd	nd	nd	nd	nd	nd	nd	nd	nd	nd	nd	nd
AA0092	AJ-92	2008-05-19	2008-08-21	na	92	21.8	0.0463	nd	0.1051	166	103.353	10.7798	5	0	29	39	11	nd	nd	nd	nd	nd	nd	nd	nd	nd	nd	nd	nd	nd	nd	nd	nd
AA0111	AJ-111	2008-06-13	2008-09-17	na	94	19.94	0.0643	nd	0.1095	218	115.374	15.8032	2	0	2	0	13	nd	nd	nd	nd	nd	nd	nd	nd	nd	nd	nd	nd	nd	nd	nd	nd
AA0112	AJ-112	2008-06-13	2008-09-17	na	94	21.26	0.0738	nd	0.1281	260	113.361	18.519	7	1	6	4	1	nd	nd	nd	nd	nd	nd	nd	nd	nd	nd	nd	nd	nd	nd	nd	nd
AA0328	AJ-328	2010-04-09	2011-06-13	na	424	24.43	0.055	0.036	0.633	233	97.6772	14.2998	36	1	80	42	0	3.5	31.8182	122.38	nd	nd	nd	nd	69	233.7	59.6244	3.28639	26	157	22.8814	1.69491	1.05173
AA0417	AA0417	2009-11-20	2010-03-12	Clozapine side effects	112	23.5	0.0605	0.034	0.173	247	106.035	16.456	33	0	61	40	6	1.8	14.876	54.6913	nd	nd	nd	nd	nd	nd	nd	nd	nd	nd	nd	nd	nd
AA0426	AA0426	2009-11-23	2010-03-12	placebo	109	21.8	0.074	0.032	0.106	240	116.102	17.5077	5	0	2	8	0	6.9	46.6216	197.056	nd	nd	nd	nd	nd	nd	nd	nd	nd	nd	nd	nd	nd
AA0427	AA0427	2009-11-23	2010-03-12	Haloperidol side effects	109	20.3	0.0635	0.028	0.128	185	104.819	12.184	6	0	4	8	8	8.7	68.5039	357.025	nd	nd	nd	nd	nd	nd	nd	nd	nd	nd	nd	nd	nd
AA0428	AA0428	2009-11-23	2010-03-12	placebo	109	20.7	0.069	0.0315	0.224	221	108.231	15.0288	6	0	9	6	3	5.9	42.7536	196.29	nd	nd	nd	nd	nd	nd	nd	nd	nd	nd	nd	nd	nd
AA0713	AA0713	2011-05-21	2011-09-26	na	125	nd	nd	nd	nd	nd	nd	nd	nd	nd	nd	nd	nd	4.5	nd	nd	nd	nd	nd	nd	nd	nd	nd	nd	nd	nd	nd	nd	3.97506
AA0955	AJ-955	2010-10-19	2011-03-21	na	152	25.22	0.0765	0.038	0.183	192	117.418	14.165	2	0	1	1	0	8	52.2876	282.387	69.3069	13.8614	10.8911	5.94059	59	157.1	13.4085	1.62907	49	150.1	10.2041	2.38095	nd
AA0957	AJ-957	2010-10-22	2011-06-15	na	233	28.99	0.068	0.0305	0.336	186	106.574	12.455	14	0	25	28	0	12.5	91.9118	501.807	45.283	20.1258	29.5597	5.03145	69	247.4	68.6306	2.70701	56	194.3	46.7427	8.30619	5.72692
AA0958	AJ-958	2010-10-23	2011-03-21	na	148	25.33	0.05	0.025	0.173	264	101.427	16.8242	34	0	139	113	0	1.5	15	44.5786	50.4854	24.2718	12.6214	12.6214	4	114.4	16.3268	2.0408	nd	nd	nd	nd	nd
AA0959	AA959	2010-10-23	2011-03-21	na	148	24.64	nd	nd	0.173	nd	nd	nd	nd	nd	nd	nd	nd	nd	nd	nd	nd	nd	nd	nd	nd	nd	nd	nd	nd	nd	nd	nd	nd
AA0960	AJ-960	2010-10-23	2011-03-21	na	148	24.59	0.0745	0.028	0.145	253	112.979	17.9596	11	0	15	38	0	4.375	29.3624	121.801	49.1379	27.5862	12.931	10.3448	48	195.9	43.418	2.77136	43	169.1	26.087	4.8913	nd
AA0999	AJ-999	2010-11-30	2011-06-10	na	190	25.36	0.07	0.0315	0.203	223	108.87	15.2543	17	2	15	16	0	13	92.8571	426.11	40.2516	22.6415	28.3019	8.80503	77	262.7	79.4667	5.33333	50	174	36.9775	4.50161	nd
AA1019	AA1019	2010-12-27	2011-09-27	na	270	nd	nd	nd	nd	nd	nd	nd	nd	nd	nd	nd	nd	7	nd	nd	nd	nd	nd	nd	nd	nd	nd	nd	nd	nd	nd	nd	2.67241
AA1020	AA1020	2010-12-27	2011-09-29	na	272	nd	nd	nd	nd	nd	nd	nd	nd	nd	nd	nd	nd	nd	nd	nd	nd	nd	nd	nd	69	258.9	70.7161	8.95141	60	196.9	45.3172	4.53172	nd
AA1022	AA1022	2010-12-27	2011-09-29	na	272	nd	nd	nd	nd	nd	nd	nd	nd	nd	nd	nd	nd	nd	nd	nd	nd	nd	nd	nd	62	265.3	70.9091	6.66667	57	189.9	40	7.2973	nd
AA1033	AA1033	2011-01-03	2011-09-23	na	260	28.917	0.081	0.05	0.263	210	110.616	14.5954	9	0	11	6	0	27	166.667	924.947	59.0717	9.70464	29.9578	1.26582	60	246	72.028	0.699301	53	180.6	42.6667	3.33333	nd
AA1041	AJ-1041	2011-01-17	2011-04-14	na	87	25.72	0.0695	0.025	0.206	203	112.872	14.3966	6	0	8	1	2	7.175	51.6187	249.19	61.7188	19.5312	15.625	3.125	44	212.2	50.289	5.78035	nd	nd	nd	nd	nd
AA1042	AJ-1042	2011-01-17	2011-04-14	na	87	24.97	0.072	0.024	0.245	239	112.556	16.9023	5	0	0	1	1	9.3	64.5833	275.11	62.6984	6.34921	28.5714	2.38095	62	189.2	22.6708	7.14286	nd	nd	nd	nd	nd
AA1046	AJ-1046	2011-02-07	2011-07-12	na	155	27.72	0.068	0.0265	0.199	148	107.304	9.97834	5	0	3	1	0	9.5	69.8529	476.031	54.4474	17.7898	16.7116	11.0512	54	235.7	69.0909	2.18182	51	215.1	44.9045	12.7389	4.60121
AA1047	AJ-1047	2011-02-07	2011-07-12	na	155	25.37	0.069	0.0255	0.2	291	104.591	19.1234	9	0	6	0	0	10.5	76.087	274.533	50.5837	24.9027	17.1206	7.393	69	234.9	70.3614	2.40964	63	211.6	43.3551	13.5076	6.46824
AA1048	AJ-1048	2011-02-07	2011-07-12	na	155	22.27	0.0655	0.022	0.169	194	106.529	12.9852	7	0	9	2	1	6	45.8015	231.032	52.0661	21.0744	17.3554	9.50413	55	272.3	79.8165	1.37615	46	237.4	52.2581	25.1613	3.78439
AA1066	AJ-1066	2011-03-26	2011-07-15	na	109	22.22	0.066	0.0255	0.193	168	114.666	12.1039	5	0	15	13	0	4	30.303	165.237	57.2193	18.7166	16.5775	7.48663	48	257.1	69.1275	0.671141	55	215.1	40.553	16.5899	7.49937
AA1067	AJ-1067	2011-03-26	2011-07-15	na	109	23.74	0.064	0.025	0.179	186	108.67	12.6999	4	0	3	10	0	4	31.25	157.481	58.8608	24.0506	5.6962	11.3924	59	254.7	76.4331	1.91083	51	196.2	40.5063	5.6962	4.13293
AA1072	AA1072	2011-04-04	2011-09-22	na	168	27.221	0.0795	0.0465	0.225	192	108.031	13.0326	4	0	7	8	0	14.76	92.8302	566.273	56.9832	11.4525	31.0056	0.558659	47	241.7	74.7036	3.16206	43	177.1	41.8848	1.04712	nd
AA1073	AA1073	2011-04-04	2011-09-23	na	169	nd	nd	nd	nd	nd	nd	nd	nd	nd	nd	nd	nd	9.5	nd	nd	nd	nd	nd	nd	nd	nd	nd	nd	nd	nd	nd	nd	3.32984
BB0001	BB0001	2012-03-29	2013-01-31	na	302	29.7	0.094	0.048	0.344	nd	nd	nd	nd	nd	nd	nd	nd	28	148.936	nd	59.4982	14.6953	22.2222	3.58423	31	133.9	5.50459	1.83486	36	107.2	1.10497	1.10497	nd
BB0002	BB0002	2012-03-29	2013-01-31	na	302	33.3	0.103	0.0585	0.592	nd	nd	nd	nd	nd	nd	nd	nd	40	194.175	nd	62.3693	11.8467	21.9512	3.83275	34	148.8	9.02256	1.50376	67	101.4	0.518134	0.259067	nd
BB0088	B6-88	2008-04-01	2008-07-25	na	114	24.57	0.0905	nd	0.2976	176	120.216	13.294	2	0	4	2	7	nd	nd	nd	nd	nd	nd	nd	nd	nd	nd	nd	nd	nd	nd	nd	nd
BB0095	B6-95	2008-04-01	2008-07-25	na	114	25.8	0.0868	nd	0.2093	224	116.372	16.3786	12	0	7	1	2	nd	nd	nd	nd	nd	nd	nd	nd	nd	nd	nd	nd	nd	nd	nd	nd
BB0112	B6-112	2008-04-21	2008-07-25	na	94	26.25	0.0908	nd	0.2504	234	119.509	17.571	5	0	6	7	0	nd	nd	nd	nd	nd	nd	nd	nd	nd	nd	nd	nd	nd	nd	nd	nd
BB0113	B6-113	2008-04-21	2008-07-25	na	94	27.07	0.0981	nd	0.2441	263	119.795	19.7958	1	0	0	1	0	nd	nd	nd	nd	nd	nd	nd	nd	nd	nd	nd	nd	nd	nd	nd	nd
BB0114	B6-114	2008-04-21	2008-07-25	na	94	26.38	0.094	nd	0.293	255	113.741	18.2237	8	0	6	7	11	nd	nd	nd	nd	nd	nd	nd	nd	nd	nd	nd	nd	nd	nd	nd	nd
BB0167	B6-167	2008-05-28	2008-09-18	na	110	26.65	0.1076	nd	0.2919	265	124.61	20.7481	4	1	3	14	4	nd	nd	nd	nd	nd	nd	nd	nd	nd	nd	nd	nd	nd	nd	nd	nd
BB0177	B6-177	2008-06-02	2008-09-18	na	106	26.09	0.1033	nd	0.306	233	115.067	16.8455	10	3	16	10	57	nd	nd	nd	nd	nd	nd	nd	nd	nd	nd	nd	nd	nd	nd	nd	nd
BB0208	B6-208	2008-06-24	2008-09-18	na	84	23.64	0.1021	nd	0.2457	283	119.667	21.2784	7	0	nd	8	5	nd	nd	nd	nd	nd	nd	nd	nd	nd	nd	nd	nd	nd	nd	nd	nd
BB0765	BB0765	2009-09-15	2009-11-30	na	75	23.1	0.0955	0.041	0.213	264	121.471	20.1491	6	0	nd	8	1	18.3	95.8115	454.115	nd	nd	nd	nd	nd	nd	nd	nd	nd	nd	nd	nd	nd
BB0766	BB0766	2009-09-15	2010-01-04	placebo	109	25.3	0.1055	0.043	0.283	267	124.326	20.857	8	3	7	7	1	50.5	239.336	1210.62	nd	nd	nd	nd	nd	nd	nd	nd	nd	nd	nd	nd	nd
BB0767	BB0767	2009-09-15	2010-01-04	placebo	109	26.2	0.101	0.043	0.199	274	122.833	21.1469	5	0	nd	4	0	29.1	144.059	688.045	nd	nd	nd	nd	nd	nd	nd	nd	nd	nd	nd	nd	nd
BB0768	BB0768	2009-09-15	2010-01-04	Clozapine side effects	109	25	0.102	0.0415	0.283	263	117.195	19.3662	7	1	nd	1	2	34.8	170.588	898.471	nd	nd	nd	nd	nd	nd	nd	nd	nd	nd	nd	nd	nd
BB0770	BB0770	2009-09-15	2010-01-04	Haloperidol side effects	109	25.6	0.087	0.045	0.277	256	118.478	19.0571	14	5	14	6	0	37.6	216.092	986.509	nd	nd	nd	nd	nd	nd	nd	nd	nd	nd	nd	nd	nd
BB0775	BB0775	2009-09-15	2009-11-30	na	75	24.4	0.08	0.0395	0.194	267	114.835	19.2648	13	4	nd	5	2	14.4	90	373.738	nd	nd	nd	nd	nd	nd	nd	nd	nd	nd	nd	nd	nd
BB0794	BB0794	2009-09-14	2009-11-30	na	76	28.8	0.0975	0.039	0.171	264	119.306	19.7899	10	3	nd	5	3	9.6	49.2308	242.547	nd	nd	nd	nd	nd	nd	nd	nd	nd	nd	nd	nd	nd
BB1024	BB1024	2009-10-25	2010-02-12	Clozapine side effects	107	30.4	0.0985	0.0445	0.281	292	118.181	21.6825	6	0	nd	2	0	25.8	130.964	594.95	nd	nd	nd	nd	nd	nd	nd	nd	nd	nd	nd	nd	nd
BB1035	BB1035	2009-10-28	2010-02-12	Haloperidol side effects	104	26.3	0.096	0.043	0.276	250	125.288	19.6801	1	0	nd	6	0	27	140.625	685.971	nd	nd	nd	nd	nd	nd	nd	nd	nd	nd	nd	nd	nd
BB1044	BB1044	2009-10-28	2010-02-12	placebo	104	27.7	0.099	0.045	0.243	240	126.365	19.0554	1	0	2	4	0	26.4	133.333	692.715	nd	nd	nd	nd	nd	nd	nd	nd	nd	nd	nd	nd	nd
BB1063	BB1063	2009-10-28	2010-02-12	placebo	104	29	0.1	0.049	0.294	244	125.163	19.1887	3	0	2	1	0	24.9	124.5	648.818	nd	nd	nd	nd	nd	nd	nd	nd	nd	nd	nd	nd	nd
BB1416	BB1416	2010-01-02	2010-04-23	Clozapine side effects	111	30.4	0.0945	0.0395	0.236	251	119.346	18.8217	9	3	nd	6	0	39.9	211.111	1059.94	nd	nd	nd	nd	nd	nd	nd	nd	nd	nd	nd	nd	nd
BB1419	BB1419	2010-01-02	2010-04-23	Haloperidol side effects	111	24.4	0.096	0.037	0.258	294	114.867	21.2189	5	3	nd	5	4	33.9	176.562	798.815	nd	nd	nd	nd	nd	nd	nd	nd	nd	nd	nd	nd	nd
BB1425	BB1425	2010-01-04	2010-04-23	placebo	109	30	0.103	0.0445	0.281	237	119.989	17.8678	5	0	nd	3	2	40.8	198.058	1141.72	nd	nd	nd	nd	nd	nd	nd	nd	nd	nd	nd	nd	nd
BB1426	BB1426	2010-01-04	2010-04-23	placebo	109	25	0.0925	0.045	0.25	238	121.521	18.1722	9	4	nd	8	0	38.4	207.568	1056.56	nd	nd	nd	nd	nd	nd	nd	nd	nd	nd	nd	nd	nd
BB1664	B6-1664	2010-03-10	2011-06-21	na	461	40.57	0.107	0.0525	0.783	266	117.39	19.6197	2	0	nd	5	1	22	102.804	560.661	55.6962	13.9241	29.1139	1.26582	57	178.2	37.1747	2.41636	63	179.8	18.7097	13.7634	nd
BB1671	B6-1671	2010-03-10	2011-06-10	na	450	35.16	0.107	0.0455	0.565	311	117.025	22.8676	5	2	nd	3	0	30	140.187	655.95	nd	nd	nd	nd	nd	nd	nd	nd	nd	nd	nd	nd	nd
BB1717	B6-1717	2011-01-14	2011-06-07	na	143	41.64	0.107	0.051	0.655	318	120.164	24.0094	8	3	nd	3	1	12.5	58.4112	260.315	58.6957	24.6377	8.69565	7.97101	71	180.3	53.5368	2.21914	61	167.2	33.9147	3.87597	7.15846
BB1901	B6-1901	2010-04-26	2011-06-20	na	414	36.27	0.109	0.0455	0.634	298	112.667	21.0956	7	2	12	12	1	23.5	107.798	556.987	61.2676	13.3803	22.5352	2.8169	61	151.2	21.1679	0.364964	66	182	21.7647	15.2941	nd
BB1957	BB1957	2010-05-16	2010-08-20	placebo	94	25.5	0.1075	0.0435	0.266	277	121.645	21.1715	9	1	nd	6	0	35.6	165.581	840.751	nd	nd	nd	nd	nd	nd	nd	nd	nd	nd	nd	nd	nd
BB2002	BB2002	2010-05-14	2010-08-20	placebo	96	25	0.1095	0.0435	0.192	220	119.72	16.5489	1	0	nd	5	10	36.3	165.753	1096.75	nd	nd	nd	nd	nd	nd	nd	nd	nd	nd	nd	nd	nd
BB2023	BB2023	2010-05-14	2010-08-20	Clozapine side effects	96	27.1	0.085	0.039	0.339	224	115.32	16.2305	8	1	nd	3	2	32	188.235	985.798	nd	nd	nd	nd	nd	nd	nd	nd	nd	nd	nd	nd	nd
BB2728	B6-2728	2010-12-07	2011-06-10	na	183	30.8	0.107	0.0455	0.398	278	120.311	21.015	6	0	nd	11	2	28	130.841	666.192	45.6522	32.6087	10.8696	10.8696	71	184.4	62.4729	2.60304	52	189.2	33.564	12.1107	nd
BB2751	B6-2751	2010-12-24	2011-06-09	na	165	34.92	0.0985	0.043	0.417	274	118.891	20.4682	5	0	nd	6	3	24	121.827	586.276	52	16.6667	26	5.33333	73	196.3	58.7561	2.45499	71	189.7	32.5265	9.37973	3.19484
BB2805	B6-2805	2011-02-22	2011-05-24	na	92	26.34	0.0805	0.0345	0.284	228	120.1	17.2052	2	1	nd	7	0	24.75	153.727	719.261	66.2069	21.3793	6.2069	6.2069	69	189.5	35	2.33333	59	178.3	18.5366	9.26829	nd
BB2806	B6-2806	2011-02-22	2011-05-24	na	92	26.13	0.0715	0.033	0.237	214	116.416	15.6533	16	2	nd	10	5	23	160.839	734.67	66.0287	13.8756	10.5263	9.56938	79	182.2	26.07	0.77821	66	174.7	14.7727	5.11364	nd
BB2807	B6-2807	2011-02-22	2011-05-24	na	92	25.58	0.079	0.0345	0.252	262	116.038	19.1021	5	0	nd	7	0	32.75	207.278	857.236	57.8125	28.6458	8.85417	4.6875	65	172.9	24.2105	1.40351	61	174.2	14.8649	7.09459	nd
BB2808	B6-2808	2011-02-22	2011-05-24	na	92	26.22	0.08	0.0285	0.097	219	119.361	16.4243	5	0	nd	6	0	28.25	176.562	860.008	64.6154	25.3846	2.30769	7.69231	69	175	24.2424	2.0202	61	173.3	9	4.5	nd
BB2841	BB2841	2011-03-28	2011-09-26	na	178	nd	nd	nd	nd	nd	nd	nd	nd	nd	nd	nd	nd	18.8	nd	nd	nd	nd	nd	nd	nd	nd	nd	nd	nd	nd	nd	nd	3.6105
BB2858	BB2858	2011-04-05	2011-09-23	na	168	nd	nd	nd	nd	nd	nd	nd	nd	nd	nd	nd	nd	21	nd	nd	nd	nd	nd	nd	nd	nd	nd	nd	nd	nd	nd	nd	2.82342
CC0154	129s1-154	2008-05-04	2008-08-21	na	107	29.74	0.0982	nd	0.3422	179	129.771	14.5952	6	4	5	1	3	nd	nd	nd	nd	nd	nd	nd	nd	nd	nd	nd	nd	nd	nd	nd	nd
CC0155	129s1-155	2008-05-04	2008-08-21	na	107	28.64	0.1155	nd	0.3372	199	140.367	17.5508	2	0	0	0	2	nd	nd	nd	nd	nd	nd	nd	nd	nd	nd	nd	nd	nd	nd	nd	nd
CC0156	129s1-156	2008-05-04	2008-08-20	na	106	31.56	0.1122	nd	0.3954	190	134.86	16.0997	2	0	2	2	0	nd	nd	nd	nd	nd	nd	nd	nd	nd	nd	nd	nd	nd	nd	nd	nd
CC0157	129s1-157	2008-05-02	2008-08-21	na	109	31.76	0.1212	nd	0.4597	217	140.206	19.1163	2	0	0	0	6	nd	nd	nd	nd	nd	nd	nd	nd	nd	nd	nd	nd	nd	nd	nd	nd
CC0158	129s1-158	2008-05-02	2008-08-20	na	108	31.69	0.1213	nd	0.342	221	137.046	19.03	2	1	1	0	5	nd	nd	nd	nd	nd	nd	nd	nd	nd	nd	nd	nd	nd	nd	nd	nd
CC0211	129s1-211	2008-06-01	2008-09-17	na	106	26.76	0.0936	nd	0.2451	213	135.271	18.1035	3	1	1	0	2	nd	nd	nd	nd	nd	nd	nd	nd	nd	nd	nd	nd	nd	nd	nd	nd
CC0212	129s1-212	2008-06-01	2008-09-17	na	106	26.89	0.1085	nd	0.2065	171	143.403	15.4076	2	0	1	2	3	nd	nd	nd	nd	nd	nd	nd	nd	nd	nd	nd	nd	nd	nd	nd	nd
CC0213	129s1-213	2008-06-01	2008-09-17	na	106	23.67	0.1267	nd	0.2424	nd	nd	nd	nd	nd	nd	nd	nd	nd	nd	nd	nd	nd	nd	nd	nd	nd	nd	nd	nd	nd	nd	nd	nd
CC0763	CC0763	2009-09-17	2010-01-04	placebo	107	23.8	0.1	0.036	0.186	171	132.734	14.2612	13	2	3	0	0	10.6	53	371.637	nd	nd	nd	nd	nd	nd	nd	nd	nd	nd	nd	nd	nd
CC0765	CC0765	2009-09-17	2010-01-04	placebo	107	25.6	0.1	0.04	0.314	205	133.365	17.1781	4	1	nd	4	0	9.1	45.5	264.872	nd	nd	nd	nd	nd	nd	nd	nd	nd	nd	nd	nd	nd
CC0771	CC0771	2009-09-18	2010-01-04	Clozapine side effects	106	25	0.097	0.0405	0.172	197	129.161	15.9874	2	0	0	2	0	10.2	52.5773	319.001	nd	nd	nd	nd	nd	nd	nd	nd	nd	nd	nd	nd	nd
CC0773	CC0773	2009-09-18	2010-01-04	Haloperidol side effects	106	21.5	0.072	0.03	0.282	196	130.637	16.088	0	0	nd	1	11	19.8	137.5	615.365	nd	nd	nd	nd	nd	nd	nd	nd	nd	nd	nd	nd	nd
CC0809	CC0809	2009-09-29	2009-12-11	na	72	25.2	0.127	0.0295	0.225	241	138.081	20.9088	5	1	nd	2	0	33.9	133.465	810.662	nd	nd	nd	nd	nd	nd	nd	nd	nd	nd	nd	nd	nd
CC0817	CC0817	2009-09-30	2009-12-11	na	71	25.3	0.1175	0.0405	0.227	151	145.571	13.8112	2	0	0	0	1	21.6	91.9149	781.976	nd	nd	nd	nd	nd	nd	nd	nd	nd	nd	nd	nd	nd
CC0826	CC0826	2009-09-30	2009-12-11	na	71	26.2	0.1025	0.0395	0.195	162	136.626	13.9068	5	0	nd	3	0	25.6	124.878	920.412	nd	nd	nd	nd	nd	nd	nd	nd	nd	nd	nd	nd	nd
CC1264	129-1264	2010-08-17	2011-06-13	na	296	40.49	0.129	0.048	0.512	243	129.306	19.7426	4	2	3	0	1	30	116.279	759.779	nd	nd	nd	nd	81	194.1	42.09	3.33817	63	153.1	13.8568	3.69515	2.07219
CC1266	129-1266	2010-04-09	2011-06-10	na	421	33.61	0.112	0.0465	0.557	179	110.32	12.4075	80	12	100	23	1	27	nd	1088.05	41.0072	12.9496	41.0072	5.03597	75	185.9	44.7876	0.772201	61	147.3	13.9474	3.68421	nd
CC1268	129-1268	2010-04-12	2011-06-08	na	416	32.55	0.1185	0.0435	0.431	245	138.629	21.3403	7	1	3	0	0	nd	nd	nd	74.7748	3.6036	16.2162	5.40541	70	212.9	52.2111	2.56776	64	172.7	21.9424	8.63309	1.10359
CC1309	CC1309	2010-04-30	2010-08-06	Haloperidol side effects	96	23.6	0.1095	0.039	0.212	219	133.441	18.3617	3	0	nd	1	2	18	82.1918	490.151	nd	nd	nd	nd	nd	nd	nd	nd	nd	nd	nd	nd	nd
CC1314	CC1314	2010-04-30	2010-08-06	placebo	96	23.9	0.088	0.035	0.189	nd	nd	nd	nd	nd	nd	nd	nd	nd	nd	nd	nd	nd	nd	nd	nd	nd	nd	nd	nd	nd	nd	nd	nd
CC1319	CC1319	2010-05-01	2010-08-06	placebo	95	27.2	0.122	0.045	0.244	187	143.998	16.9191	2	0	nd	0	3	37.8	154.918	1117.08	nd	nd	nd	nd	nd	nd	nd	nd	nd	nd	nd	nd	nd
CC1651	129-1651	2010-11-22	2011-06-14	na	202	26.09	0.063	0.03	0.294	nd	nd	nd	nd	nd	nd	nd	nd	nd	nd	nd	55.1282	9.61538	32.0513	3.20513	nd	nd	nd	nd	nd	nd	nd	nd	1.32324
CC1668	129-1668	2010-12-06	2011-03-21	na	105	25.1	0.0765	0.0285	0.171	146	124.488	11.4199	5	0	nd	7	2	5.45	35.6209	238.619	48.0315	29.9213	7.08661	14.9606	58	199.7	37.1795	9.82906	55	188.7	32.5893	6.25	nd
CC1669	129-1669	2010-12-06	2011-03-21	na	105	22.65	0.114	0.038	0.253	204	133.151	17.0668	3	0	1	0	1	5.625	24.6711	164.793	38.5246	20.4918	32.7869	8.19672	49	192.6	30.742	2.82686	58	183.2	25.4125	8.91089	nd
CC1670	129-1670	2010-12-06	2011-03-21	na	105	25.31	0.115	0.035	0.223	227	137.71	19.6413	1	0	0	1	0	6.35	27.6087	161.649	47.0085	17.094	29.0598	6.83761	58	171.1	15.2422	4.98576	53	175.5	21.2121	9.4697	nd
CC1671	129-1671	2010-12-06	2011-04-14	na	128	27.53	0.111	0.042	0.407	202	130.639	16.5807	2	0	0	0	0	24.25	109.234	731.272	55.7252	27.4809	11.4504	5.34351	55	215.1	46.0938	2.73438	nd	nd	nd	nd	nd
CC1690	CC1690	2010-12-20	2011-09-26	na	276	nd	nd	nd	nd	nd	nd	nd	nd	nd	nd	nd	nd	14.2	nd	nd	nd	nd	nd	nd	nd	nd	nd	nd	nd	nd	nd	nd	1.79686
CC1699	129-1699	2010-12-16	2011-03-21	na	95	22.96	0.086	0.036	nd	190	142.334	16.9919	3	0	0	1	0	nd	nd	nd	63.8889	16.6667	15.7407	3.7037	53	222.7	50	7.37705	59	204.1	38.2883	14.8649	nd
CC1706	129-1706	2011-01-14	2011-05-24	na	130	24.96	0.11	0.0425	0.426	215	135.73	18.3356	2	0	0	1	1	25	113.636	681.735	74.5856	8.28729	11.0497	6.07735	71	228	56.9492	2.37288	67	187.6	21.2121	13.6364	nd
CC1707	129-1707	2011-01-14	2011-05-24	na	130	26.52	0.111	0.0355	0.214	196	136.838	16.8517	3	0	0	0	3	15.25	68.6937	452.477	77.9874	8.1761	10.0629	3.77358	46	212.2	37.1795	7.69231	59	172.5	17.1271	6.07735	nd
CC1708	129-1708	2011-01-14	2011-05-24	na	130	24.83	0.1075	0.0385	0.156	160	143.826	14.459	6	0	3	0	0	12.25	56.9767	423.613	67.3913	9.42029	19.5652	3.62319	56	230.6	66.2016	5.89147	50	189.1	28.7625	13.0435	nd
CC1709	129-1709	2011-01-14	2011-05-24	na	130	23.79	0.105	0.0375	0.168	205	129.787	16.7172	1	0	2	0	3	12.25	58.3333	366.389	79.7872	8.51064	8.51064	3.19149	48	221.7	55.102	4.08163	47	180.4	22.0339	8.47458	nd
CC1796	129-1796	2011-04-22	2011-07-12	na	80	21.84	0.042	0.022	0.238	72	155.624	7.04028	3	0	1	1	0	8.5	101.19	603.669	48.7889	19.0311	26.6436	5.53633	54	154.1	25.4682	0.374532	54	156.1	6.32411	1.18577	2.27734
CC1797	129-1797	2011-04-22	2011-07-12	na	80	20.93	0.1105	0.0315	0.211	nd	nd	nd	nd	nd	nd	nd	nd	9.5	42.9864	nd	65.5518	17.7258	10.3679	6.35452	61	197.5	56.5657	0.673401	66	194.8	23.7805	7.31707	1.65233
CC1798	129-1798	2011-04-22	2011-07-12	na	80	21.08	0.1115	0.033	0.251	188	137.514	16.2437	0	0	0	0	0	8.5	38.1166	261.64	63.3858	18.8976	9.05512	8.66142	63	210.8	65.6109	1.80995	70	203.2	27.4725	13.9194	1.88686
CC1803	129-1803	2011-04-27	2011-07-14	na	77	24.65	0.1075	0.037	0.305	171	142.118	15.2695	0	0	0	0	0	16	74.4186	523.92	53.8071	18.2741	17.7665	10.1523	67	233	76.3754	1.61812	68	170.2	27.4354	1.39165	2.07142
CC1804	129-1804	2011-04-27	2011-07-14	na	77	24.29	0.1085	0.0385	0.274	129	141.364	11.458	1	0	0	0	0	18	82.9493	785.48	56	15	22	7	61	237.6	74.3073	1.76322	59	149.5	20.316	0.225734	2.00354
CC1844	CC1844	2011-05-12	2011-09-23	na	131	nd	nd	nd	nd	nd	nd	nd	nd	nd	nd	nd	nd	13	nd	nd	nd	nd	nd	nd	nd	nd	nd	nd	nd	nd	nd	nd	3.99412
DD0144	NOD-144	2008-06-23	2008-09-18	na	85	27.23	0.105	nd	0.3334	207	127.432	16.574	10	1	2	1	0	nd	nd	nd	nd	nd	nd	nd	nd	nd	nd	nd	nd	nd	nd	nd	nd
DD0146	NOD-146	2008-06-23	2008-09-18	na	85	29.47	0.106	nd	0.4227	264	124.96	20.7279	10	3	7	3	5	nd	nd	nd	nd	nd	nd	nd	nd	nd	nd	nd	nd	nd	nd	nd	nd
DD0148	NOD-148	2008-06-23	2008-09-18	na	85	28.18	0.107	nd	0.36	252	127.136	20.1302	12	3	9	4	3	nd	nd	nd	nd	nd	nd	nd	nd	nd	nd	nd	nd	nd	nd	nd	nd
DD0150	NOD-150	2008-06-23	2008-09-17	na	84	27.42	0.1041	nd	0.322	252	119.208	18.8749	14	2	15	3	2	nd	nd	nd	nd	nd	nd	nd	nd	nd	nd	nd	nd	nd	nd	nd	nd
DD0166	NOD-166	2008-06-23	2008-09-18	na	85	27.67	0.0996	nd	0.409	196	129.756	15.9796	6	0	2	3	0	nd	nd	nd	nd	nd	nd	nd	nd	nd	nd	nd	nd	nd	nd	nd	nd
DD0167	NOD-167	2008-06-23	2008-09-18	na	85	27.37	0.107	nd	0.2814	256	127.967	20.5834	8	1	10	7	0	nd	nd	nd	nd	nd	nd	nd	nd	nd	nd	nd	nd	nd	nd	nd	nd
DD0168	NOD-168	2008-06-23	2008-09-18	na	85	27.2	0.1033	nd	0.3439	260	120.998	19.7665	5	1	nd	1	2	nd	nd	nd	nd	nd	nd	nd	nd	nd	nd	nd	nd	nd	nd	nd	nd
DD0719	DD0719	2009-09-01	2009-11-13	na	72	26.4	0.1135	0.0485	0.26	257	125.452	20.2576	12	0	1	2	2	18.5	81.4978	456.618	nd	nd	nd	nd	nd	nd	nd	nd	nd	nd	nd	nd	nd
DD0722	DD0722	2009-09-01	2009-12-18	placebo	107	26.7	0.1085	0.053	0.383	236	129.538	19.2082	11	3	7	10	6	44.5	205.069	1158.36	nd	nd	nd	nd	nd	nd	nd	nd	nd	nd	nd	nd	nd
DD0730	DD0730	2009-09-02	2009-12-18	Haloperidol side effects	106	27.6	0.1135	0.051	0.305	287	125.786	22.6826	11	1	nd	5	0	38.4	169.163	846.465	nd	nd	nd	nd	nd	nd	nd	nd	nd	nd	nd	nd	nd
DD0731	DD0731	2009-09-02	2009-12-18	Clozapine side effects	106	28	0.0705	0.044	0.388	265	111.88	18.6284	65	3	187	180	1	8.8	62.4113	236.198	nd	nd	nd	nd	nd	nd	nd	nd	nd	nd	nd	nd	nd
DD0732	DD0732	2009-09-02	2009-11-13	na	71	27.1	0.103	0.0455	0.259	268	123.702	20.8301	3	0	nd	3	0	19	92.233	456.071	nd	nd	nd	nd	nd	nd	nd	nd	nd	nd	nd	nd	nd
DD0745	DD0745	2009-09-03	2009-11-13	na	70	26	0.1065	0.0435	0.246	215	123.942	16.7431	5	1	nd	2	0	17.6	82.6291	525.589	nd	nd	nd	nd	nd	nd	nd	nd	nd	nd	nd	nd	nd
DD0747	DD0747	2009-09-03	2009-12-18	placebo	105	25.4	0.1225	0.0515	0.227	292	122.651	22.5027	20	3	nd	1	0	45.6	186.122	1013.21	nd	nd	nd	nd	nd	nd	nd	nd	nd	nd	nd	nd	nd
DD1214	DD1214	2009-12-30	2010-04-23	Haloperidol side effects	113	28.8	0.1	0.0465	0.404	284	123.41	22.0216	11	3	nd	1	2	27.6	138	626.656	nd	nd	nd	nd	nd	nd	nd	nd	nd	nd	nd	nd	nd
DD1237	DD1237	2009-12-30	2010-04-23	placebo	113	34.9	0.119	0.0475	0.432	246	131.009	20.2495	10	2	nd	1	0	29.4	123.529	725.944	nd	nd	nd	nd	nd	nd	nd	nd	nd	nd	nd	nd	nd
DD1649	NOD-1649	2010-08-11	2011-06-15	na	304	28.92	0.0935	0.043	0.692	224	126.095	17.7471	12	1	nd	4	0	17.5	93.5829	493.039	62.6168	22.4299	12.1495	2.80374	56	247.5	85.5556	3.88889	62	216.8	51.41	19.5228	4.96272
DD1669	NOD-1669	2010-08-16	2011-06-08	na	292	31.26	0.101	0.0465	0.624	231	120.282	17.4579	23	6	nd	7	1	nd	nd	nd	57.8125	26.5625	13.2812	2.34375	54	286	81.4815	7.71605	69	219.6	41.6667	28.6111	4.3175
DD1843	NOD-1843	2010-12-24	2011-06-14	na	170	30.54	0.106	0.047	0.525	233	126.516	18.5218	14	1	nd	8	0	24	113.208	647.887	67.8571	17.8571	11.3095	2.97619	75	328.7	84.4681	9.78723	70	243.7	48.062	34.3669	5.57591
DD1876	DD1876	2010-10-19	2011-03-21	na	152	30.81	0.105	0.0405	0.413	232	129.737	18.9118	8	0	nd	4	1	17	80.9524	449.456	62.6087	22.6087	6.08696	8.69565	57	239.7	66.6667	2.38095	60	190.9	25.9804	19.6078	nd
DD1877	DD1877	2010-10-19	2011-03-21	na	152	27.51	0.1035	0.0425	0.317	208	129.448	16.9175	4	0	5	2	0	13.25	64.0097	391.605	62.2807	15.7895	13.1579	8.77193	73	224.7	55.7087	7.28346	64	197.9	27.9703	20.0495	nd
DD1878	DD1878	2010-10-19	2011-03-21	na	152	30.28	0.108	0.0415	0.494	253	118.598	18.8529	13	0	nd	6	2	11	50.9259	291.732	71.7742	12.0968	12.0968	4.03226	70	201.7	41.7127	1.10497	73	188.9	26.1333	20.5333	nd
DD1879	DD1879	2010-12-24	2011-03-21	na	87	28.5	0.111	0.0445	0.429	231	121.383	17.6176	7	0	nd	1	0	18.625	83.8964	528.589	72.1854	14.5695	5.96026	7.28477	73	221.6	42.0103	3.09278	63	178.7	20.4651	16.7442	nd
DD1921	DD1921	2011-02-02	2011-09-23	na	231	29.007	0.1115	0.0625	0.338	200	133.675	16.7981	14	0	3	8	0	28.6	128.251	851.289	60.9329	13.9942	24.7813	0.291545	50	257.3	65.8768	8.05687	37	215.5	35.1485	22.2772	nd
DD2036	DD2036	2011-04-25	2011-09-22	na	147	29.762	0.0615	0.053	0.323	226	106.808	15.1668	63	5	141	73	0	4.86	39.5122	160.219	31.1475	41.3934	26.2295	1.22951	39	123.1	14.0741	0	23	164.7	20.3883	7.76699	nd
DD2037	DD2037	2011-04-25	2011-09-23	na	148	nd	nd	nd	nd	nd	nd	nd	nd	nd	nd	nd	nd	28	nd	nd	nd	nd	nd	nd	nd	nd	nd	nd	nd	nd	nd	nd	2.11642
DD2042	DD2042	2011-04-27	2011-09-26	na	149	31.84	0.104	0.066	0.425	160	139.444	14.0184	18	0	4	1	0	nd	nd	nd	71.4286	10.8225	17.316	0.4329	79	300.1	84.5722	13.7447	83	228.5	41.8813	35.2744	nd
DD2043	DD2043	2011-04-27	2011-09-27	na	150	nd	nd	nd	nd	nd	nd	nd	nd	nd	nd	nd	nd	15.3	nd	nd	nd	nd	nd	nd	nd	nd	nd	nd	nd	nd	nd	nd	2.93096
EE0005	NZO-5	2008-04-30	2008-07-24	na	84	44.5	nd	nd	nd	nd	nd	nd	nd	nd	nd	nd	nd	nd	nd	nd	nd	nd	nd	nd	nd	nd	nd	nd	nd	nd	nd	nd	nd
EE0006	NZO-6	2008-04-30	2008-07-24	na	84	48.18	nd	nd	nd	nd	nd	nd	nd	nd	nd	nd	nd	nd	nd	nd	nd	nd	nd	nd	nd	nd	nd	nd	nd	nd	nd	nd	nd
EE0007	NZO-7	2008-04-30	2008-07-24	na	84	44.08	nd	nd	nd	nd	nd	nd	nd	nd	nd	nd	nd	nd	nd	nd	nd	nd	nd	nd	nd	nd	nd	nd	nd	nd	nd	nd	nd
EE0008	NZO-8	2008-04-30	2008-07-24	na	84	45.03	nd	nd	nd	nd	nd	nd	nd	nd	nd	nd	nd	nd	nd	nd	nd	nd	nd	nd	nd	nd	nd	nd	nd	nd	nd	nd	nd
EE0009	NZO-9	2008-04-30	2008-07-24	na	84	42.02	nd	nd	nd	nd	nd	nd	nd	nd	nd	nd	nd	nd	nd	nd	nd	nd	nd	nd	nd	nd	nd	nd	nd	nd	nd	nd	nd
EE0010	NZO-10	2008-04-30	2008-07-24	na	84	40.96	nd	nd	nd	nd	nd	nd	nd	nd	nd	nd	nd	nd	nd	nd	nd	nd	nd	nd	nd	nd	nd	nd	nd	nd	nd	nd	nd
EE0016	NZO-16	2008-04-30	2008-07-24	na	84	41.21	nd	nd	nd	nd	nd	nd	nd	nd	nd	nd	nd	nd	nd	nd	nd	nd	nd	nd	nd	nd	nd	nd	nd	nd	nd	nd	nd
EE0017	NZO-17	2008-04-30	2008-07-24	na	84	40.16	nd	nd	nd	nd	nd	nd	nd	nd	nd	nd	nd	nd	nd	nd	nd	nd	nd	nd	nd	nd	nd	nd	nd	nd	nd	nd	nd
EE0026	NZO-26	2008-05-16	2009-07-28	na	432	60.231	0.0725	0.049	0.53	245	108.997	16.7787	72	10	122	20	48	9	62.069	268.197	41.1483	5.26316	51.1962	2.39234	20	135.1	19.35	0	nd	nd	nd	nd	nd
EE0028	NZO-28	2010-05-01	2011-06-20	na	409	57.82	0.1025	0.057	0.271	207	116.712	15.1798	2	0	3	6	1	12.5	60.9756	411.732	40	2.72727	53.6364	3.63636	62	202.5	51.3627	0.628931	61	214.8	41.8455	17.1674	nd
EE0051	NZO-51	2008-06-16	2008-09-17	na	91	46	0.1007	nd	0.2961	285	113.29	20.2869	2	1	nd	3	2	nd	nd	nd	nd	nd	nd	nd	nd	nd	nd	nd	nd	nd	nd	nd	nd
EE0109	NZO-109	2008-09-18	2009-07-28	na	310	62.462	0.0935	0.06	0.242	273	111.048	19.0481	8	1	43	48	68	20.6	110.16	540.737	46.7181	9.26641	41.6988	2.3166	38	156.4	25.9259	1.23457	nd	nd	nd	nd	nd
EE0138	NZO-138	2009-02-09	2009-07-28	na	169	57.276	0.109	0.0575	0.162	247	125.69	19.5064	2	0	30	41	35	37.4	171.56	958.66	62.6459	3.11284	31.9066	2.33463	43	191.2	49.1803	4.91803	nd	nd	nd	nd	nd
EE0140	NZO-140	2009-02-09	2009-07-28	na	169	46.382	0.101	0.0555	0.299	326	114.744	23.5032	1	0	35	46	32	28	138.614	595.665	60.7692	3.84615	34.2308	1.15385	52	209.7	58.2223	1.7778	nd	nd	nd	nd	nd
EE0477	NZO-477	2010-08-04	2011-06-08	na	304	44.39	0.0955	0.0545	0.493	247	114.144	17.7145	4	0	8	13	0	nd	nd	nd	43.1694	5.46448	46.4481	4.91803	59	204.7	52.2158	4.04624	66	201.5	43.1002	15.69	3.2673
EE0490	NZO-490	2010-08-01	2011-06-21	na	320	78.24	0.123	0.071	1.059	269	115.108	19.4552	5	0	nd	1	1	17.5	71.1382	449.751	47.4138	3.44828	47.4138	1.72414	76	197	51.9663	2.10674	66	186.6	29.078	15.13	nd
EE0579	NZO-579	2010-11-11	2011-06-13	na	212	42.79	0.096	0.052	0.375	300	109.06	20.5572	2	0	nd	6	0	27	140.625	656.703	55.3571	9.82143	33.9286	0.892857	63	247.8	63.0952	5.95238	60	218.5	42.6966	17.9775	3.73329
EE0590	EE0590	2010-11-16	2011-03-04	Haloperidol side effects	108	39.9	0.085	0.0615	0.148	288	106.034	19.1875	15	0	48	21	12	10	58.8235	260.586	nd	nd	nd	nd	nd	nd	nd	nd	nd	nd	nd	nd	nd
EE0591	EE0591	2010-11-16	2011-03-04	placebo	108	51.8	0.0985	0.0555	0.478	234	115.066	16.9177	2	0	3	4	0	14.7	74.6193	434.457	nd	nd	nd	nd	nd	nd	nd	nd	nd	nd	nd	nd	nd
EE0652	EE0652	2010-12-17	2011-09-27	na	280	nd	nd	nd	nd	nd	nd	nd	nd	nd	nd	nd	nd	9.8	nd	nd	nd	nd	nd	nd	nd	nd	nd	nd	nd	nd	nd	nd	4.8018
EE0654	EE0654	2010-12-17	2011-09-27	na	280	nd	nd	nd	nd	nd	nd	nd	nd	nd	nd	nd	nd	12.2	nd	nd	nd	nd	nd	nd	nd	nd	nd	nd	nd	nd	nd	nd	2.21557
EE0662	EE662	2010-12-31	2011-03-21	na	81	38.63	0.096	0.0485	0.288	279	114.778	20.1206	1	0	7	15	2	15.625	81.3802	388.283	61.2613	16.2162	17.1171	5.40541	73	261.3	70	3.71429	66	235.7	49.1892	15.1351	nd
EE0663	EE663	2010-12-31	2011-03-21	na	81	42.35	0.1045	0.044	0.256	258	116.527	18.8897	1	0	1	20	2	15.375	73.5646	406.968	52.2124	12.3894	29.2035	6.19469	73	250.9	73.1988	3.7464	57	225.5	47.1264	22.9885	nd
EE0664	EE664	2010-12-31	2011-03-21	na	81	39.27	0.097	0.0485	0.321	288	113.229	20.4894	0	0	8	8	0	15.625	80.5412	381.295	52.0325	7.31707	38.2114	2.43902	69	257.3	80.0676	4.05405	57	234.1	48.8889	23.5556	nd
EE0666	EE666	2010-12-31	2011-03-21	na	81	42.09	0.098	0.046	0.319	274	115.703	19.9193	1	0	2	20	1	30.25	154.337	759.313	48.1132	12.2642	31.1321	8.49057	71	255.3	73.221	3.93258	69	224.3	45.4737	18.9474	nd
EE0727	NZO-727	2011-02-23	2011-07-15	na	142	49.87	0.101	0.0395	0.186	278	112.259	19.6085	1	0	nd	6	1	20	99.0099	509.983	48.4536	23.1959	20.6186	7.73196	44	221.3	51.2195	1.46341	61	228.2	47.1642	13.4328	5.78946
EE0728	NZO-728	2011-02-23	2011-07-15	na	142	37.64	0.0905	0.051	0.176	221	112.127	15.5698	4	0	nd	21	0	29	160.221	931.288	48.2587	20.8955	20.398	10.4478	63	196.9	46.9816	2.3622	62	214.7	42.9224	10.0457	6.04801
EE0730	NZO-730	2011-02-21	2011-07-15	na	144	42.33	0.098	0.0465	0.317	164	104.922	10.8116	5	0	1	18	0	26.5	135.204	1225.54	50	23.2143	12.9464	13.8393	nd	nd	nd	nd	64	228.4	52.2976	11.1597	6.20283
EE0735	NZO-735	2011-02-21	2011-07-15	na	144	45.31	0.0985	0.0565	0.436	302	106.374	20.1847	2	0	nd	7	6	10	50.7614	247.713	62.3529	15.2941	8.82353	13.5294	nd	nd	nd	nd	51	232.3	51.8841	9.27536	4.94137
EE0736	NZO-736	2011-02-21	2011-07-15	na	144	53.57	0.1045	0.0515	0.506	318	103.794	20.7385	1	0	nd	11	0	24.5	117.225	590.688	60.6509	12.426	19.5266	7.39645	nd	nd	nd	nd	55	225.1	46.3014	12.0548	5.52786
EE0737	EE0737	2011-02-23	2011-09-23	na	210	58.992	0.1015	0.071	1.071	312	112.15	21.9853	1	0	5	3	0	43.6	214.778	991.571	43.5696	6.56168	47.769	2.09974	58	248.1	75.4	3	68	211.1	59.4444	10.3704	nd
EE0768	EE0768	2011-03-19	2011-09-26	na	187	nd	nd	nd	nd	nd	nd	nd	nd	nd	nd	nd	nd	19.8	nd	nd	nd	nd	nd	nd	nd	nd	nd	nd	nd	nd	nd	nd	4.0887
EE0773	EE0773	2011-03-30	2011-09-22	na	172	62.1	0.094	0.0695	0.392	212	121.97	16.2468	4	1	nd	12	10	17.56	93.4043	540.414	61.0714	7.14286	15.7143	16.0714	40	186.1	47.4522	1.91083	42	194.9	38.8199	11.4907	nd
FF0027	CAST-27	2008-04-03	2008-07-25	na	112	16.52	0.0578	nd	0.1048	176	125.936	13.9265	2	0	2	0	0	nd	nd	nd	nd	nd	nd	nd	nd	nd	nd	nd	nd	nd	nd	nd	nd
FF0042	CAST-42	2008-04-10	2008-07-25	na	105	15.66	0.056	nd	0.102	188	117.389	13.8664	3	2	7	0	0	nd	nd	nd	nd	nd	nd	nd	nd	nd	nd	nd	nd	nd	nd	nd	nd
FF0043	CAST-43	2008-04-10	2008-07-25	na	105	16.63	0.0559	nd	0.0985	130	126.293	10.3158	1	0	1	1	0	nd	nd	nd	nd	nd	nd	nd	nd	nd	nd	nd	nd	nd	nd	nd	nd
FF0067	CAST-67	2008-05-09	2008-08-20	na	101	15.99	0.0586	nd	0.082	184	118.933	13.7499	6	1	7	3	3	nd	nd	nd	nd	nd	nd	nd	nd	nd	nd	nd	nd	nd	nd	nd	nd
FF0068	CAST-68	2008-05-09	2008-08-20	na	101	16.41	0.0577	nd	0.1101	197	113.623	14.0641	2	0	2	1	7	nd	nd	nd	nd	nd	nd	nd	nd	nd	nd	nd	nd	nd	nd	nd	nd
FF0069	CAST-69	2008-05-09	2008-08-20	na	101	17.38	0.0585	nd	0.1069	188	113.593	13.4181	4	0	2	0	13	nd	nd	nd	nd	nd	nd	nd	nd	nd	nd	nd	nd	nd	nd	nd	nd
FF0090	CAST-90	2008-05-19	2008-09-18	na	119	15.47	0.0547	nd	0.0835	192	114.546	13.8184	2	0	1	0	3	nd	nd	nd	nd	nd	nd	nd	nd	nd	nd	nd	nd	nd	nd	nd	nd
FF0091	CAST-91	2008-05-19	2008-09-18	na	119	15.7	0.0573	nd	0.0788	192	121.406	14.6461	1	0	1	2	0	nd	nd	nd	nd	nd	nd	nd	nd	nd	nd	nd	nd	nd	nd	nd	nd
FF0538	FF0538	2010-11-30	2011-03-04	placebo	94	17.6	0.061	0.036	0.076	175	117.546	12.9249	0	0	2	2	4	7	57.377	270.796	nd	nd	nd	nd	nd	nd	nd	nd	nd	nd	nd	nd	nd
FF0552	FF0552	2011-01-14	2011-09-29	na	255	nd	nd	nd	nd	nd	nd	nd	nd	nd	nd	nd	nd	nd	nd	nd	nd	nd	nd	nd	23	173.4	29.2553	6.38298	21	145.1	15.0289	5.20231	nd
FF0563	FF0563	2011-02-09	2011-09-23	na	224	16.402	0.0535	0.029	0.088	131	116.742	9.609	3	0	1	3	0	8.5	79.4393	442.294	44.9541	20.1835	23.3945	11.4679	21	165.6	32.4675	2.5974	19	138.2	9.39597	4.02685	nd
FF0567	FF0567	2011-02-11	2011-09-26	na	225	16.825	0.055	0.033	0.093	203	113.726	14.5056	8	1	8	0	1	nd	nd	nd	51.0563	19.0141	23.2394	6.69014	31	179.5	34.3096	5.43933	22	138.9	11.9718	5.6338	nd
FF0569	FF0569	2011-02-11	2011-09-26	na	225	15.685	0.0565	0.0335	0.06	177	117.111	13.0242	2	0	1	3	0	nd	nd	nd	53.2646	19.5876	23.3677	3.78007	25	176.1	37.5839	2.68456	27	134.1	5.22876	2.61438	nd
FF0602	CAST-602	2010-08-01	2011-06-14	na	313	17.12	0.042	0.0205	0.247	174	112.331	12.2808	4	0	2	0	0	7	83.3333	284.997	32.7014	15.1659	45.4976	6.63507	39	197.7	45.3608	4.811	26	139.2	9.72222	3.7037	4.58062
FF0605	CAST-605	2010-08-01	2011-06-14	na	313	17.99	0.0455	0.0215	0.134	199	109.874	13.7381	1	0	3	1	0	6.5	71.4286	236.569	37.4302	16.7598	41.8994	3.91061	35	228.2	55.4688	4.6875	26	139.5	7.62712	3.81356	6.78399
FF0618	CAST-618	2010-11-01	2011-06-14	na	223	17.46	0.046	0.0185	0.128	169	116.137	12.3321	1	0	1	0	0	6	65.2174	243.268	41.8605	26.1628	25	6.97674	38	216.1	49.0521	9.95261	34	154.8	16.8367	7.90816	5.73226
FF0653	FF0653	2011-04-08	2011-09-22	na	164	15.784	0.056	0.025	0.083	109	121.834	8.344	4	0	1	5	1	9.96	88.9286	596.836	47.7444	16.1654	34.2105	1.8797	24	166.8	31.9672	0.819672	19	136.3	6.0241	0	nd
FF0655	FF0655	2011-04-08	2011-09-26	na	168	17.429	0.057	0.0365	0.101	170	118.835	12.6932	1	0	0	3	0	nd	nd	nd	61.1111	13.6364	17.6768	7.57576	22	171.5	27.668	4.34783	17	136.2	8	8	nd
FF0699	FF0699	2010-05-22	2011-07-22	na	420	nd	0.0515	0.051	0.176	nd	nd	nd	nd	nd	nd	nd	nd	2.25	21.8447	nd	nd	nd	nd	nd	nd	nd	nd	nd	nd	nd	nd	nd	nd
FF6012	CAST-6012	2010-09-20	2011-06-14	na	264	17.09	0.0485	0.0185	0.099	168	119.435	12.6072	1	0	4	0	0	5.5	56.701	218.129	36.3636	31.1005	26.7943	5.74163	37	205.4	46.1538	8.09717	27	159.2	16.2679	11.0048	2.9157
FF6046	FF6046	2011-01-08	2011-09-29	na	261	nd	nd	nd	nd	nd	nd	nd	nd	nd	nd	nd	nd	nd	nd	nd	nd	nd	nd	nd	25	182.4	32.7434	9.73451	29	137.6	12.9032	5.37634	nd
FF6052	CAST-6052	2011-01-19	2011-06-14	na	145	15.29	0.054	0.02	0.113	179	119.584	13.4495	0	0	5	5	2	10.5	97.2222	390.348	45.5128	31.4103	14.7436	8.33333	44	227.6	55.2486	7.18232	35	169.2	23.7762	13.2867	3.27035
GG0001	PWKm1	2012-08-30	2013-04-10	na	223	19.279	0.0975	0.03095	0.113	nd	nd	nd	nd	nd	nd	nd	nd	19.2	98.4615	nd	73.1544	10.0671	9.73154	7.04698	59	382.4	95.5466	8.90688	45	224.6	55.0296	3.84615	nd
GG0101	PWKm101	2012-10-08	2013-04-10	na	184	19.667	0.101	0.0315	0.076	nd	nd	nd	nd	nd	nd	nd	nd	15	74.2574	nd	65.1282	13.0769	15.3846	6.41026	46	413.6	92.6267	13.8249	24	229.6	56.3319	1.74673	nd
GG0102	PWKm102	2012-10-08	2013-04-10	na	184	19.864	0.095	0.0295	0.084	nd	nd	nd	nd	nd	nd	nd	nd	14.04	73.8947	nd	62.8743	14.9701	15.2695	6.88623	37	398.2	93.8931	6.87023	48	258.3	70.9945	6.35359	nd
GG0114	PWK-114	2008-04-03	2008-07-24	na	111	17.63	nd	nd	nd	nd	nd	nd	nd	nd	nd	nd	nd	nd	nd	nd	nd	nd	nd	nd	nd	nd	nd	nd	nd	nd	nd	nd	nd
GG0115	PWK-115	2008-04-03	2008-07-24	na	111	18.08	nd	nd	nd	nd	nd	nd	nd	nd	nd	nd	nd	nd	nd	nd	nd	nd	nd	nd	nd	nd	nd	nd	nd	nd	nd	nd	nd
GG0123	PWK-123	2008-04-08	2008-07-24	na	106	18.23	nd	nd	nd	nd	nd	nd	nd	nd	nd	nd	nd	nd	nd	nd	nd	nd	nd	nd	nd	nd	nd	nd	nd	nd	nd	nd	nd
GG0163	PWK-163	2008-05-19	2008-08-20	na	91	19.8	0.0989	nd	0.1487	224	126.666	17.8274	10	0	0	0	13	nd	nd	nd	nd	nd	nd	nd	nd	nd	nd	nd	nd	nd	nd	nd	nd
GG0164	PWK-164	2008-05-19	2008-08-20	na	91	17.41	0.084	nd	0.09	219	128.561	17.6902	8	0	1	1	1	nd	nd	nd	nd	nd	nd	nd	nd	nd	nd	nd	nd	nd	nd	nd	nd
GG0165	PWK-165	2008-05-19	2008-08-20	na	91	18.95	0.0245	nd	0.0197	192	78.1091	9.42285	nd	nd	192	nd	nd	nd	nd	nd	nd	nd	nd	nd	nd	nd	nd	nd	nd	nd	nd	nd	nd
GG0175	PWK-175	2008-06-05	2008-09-17	na	102	18.58	0.0851	nd	0.1095	237	124.664	18.5639	7	0	5	6	14	nd	nd	nd	nd	nd	nd	nd	nd	nd	nd	nd	nd	nd	nd	nd	nd
GG0176	PWK-176	2008-06-05	2008-09-18	na	103	18.51	0.084	nd	0.1086	215	129.686	17.519	9	0	3	3	13	nd	nd	nd	nd	nd	nd	nd	nd	nd	nd	nd	nd	nd	nd	nd	nd
GG0764	PWK-764	2010-03-24	2011-06-28	na	454	19.81	0.0775	0.032	0.098	175	133.073	14.6322	19	0	nd	2	0	13	83.871	444.227	67.7686	14.876	9.91736	7.43802	52	363.9	84	6.22222	67	272.7	50.4673	44.6262	2.92257
GG0765	PWK-765	2010-03-24	2011-06-29	na	455	16.71	0.062	0.0225	0.115	150	120.522	11.3589	16	0	2	3	3	10	80.6452	440.182	88.5965	1.75439	5.26316	4.38596	57	349.5	82.9146	8.29146	58	223.3	37.5874	29.7203	2.29031
GG0848	PWK-848	2010-05-26	2011-06-28	na	392	21.73	0.087	0.029	0.139	150	132.51	12.4887	17	0	0	0	0	21.5	123.563	860.777	67.9245	7.54717	16.9811	7.54717	56	359.8	87.5	5.72917	64	230.3	39.6975	37.051	4.68053
GG0849	PWK-849	2010-05-26	2011-06-21	na	385	24.88	0.097	0.0385	0.157	222	118.572	16.5392	36	1	2	1	0	11.5	59.2784	347.659	77.4775	2.7027	18.018	1.8018	62	331.6	88.1416	7.9646	67	222.7	40.6408	27.1501	nd
GG0854	PWK-854	2010-05-26	2011-06-29	na	393	19.68	0.0465	0.017	0.119	148	112.027	10.4175	24	0	29	15	0	5.5	59.1398	263.978	67.2	4	26.4	2.4	51	311.2	81.4516	4.83871	56	226.4	39.4256	31.8538	3.9087
GG0855	PWK-855	2010-05-26	2011-06-14	na	378	16.62	0.0895	0.0285	0.112	201	130.698	16.5061	12	1	nd	1	3	14	78.2123	424.087	nd	nd	nd	nd	61	346.6	91.8502	8.59031	55	269.7	62.4549	31.0469	3.1895
GG0860	PWK-860	2010-05-26	2011-06-15	na	379	20.34	0.0875	0.0285	0.147	206	129.039	16.702	13	0	0	6	0	16	91.4286	478.984	84.8101	5.06329	7.59494	2.53165	61	355.4	87.2671	4.03727	55	251.2	47.1264	35.8621	2.9218
GG1084	GG1084	2011-01-03	2011-04-14	placebo	101	14.9	0.0825	0.027	0.108	194	131.21	15.9937	5	0	3	4	0	19.8	120	618.993	nd	nd	nd	nd	45	270.7	78.882	0.621118	nd	nd	nd	nd	nd
GG1090	GG1090	2011-01-06	2011-04-14	Haloperidol side effects	98	17.5	0.095	0.0325	0.085	203	139.889	17.8427	5	0	0	9	0	14.3	75.2632	400.724	nd	nd	nd	nd	47	291.1	86.5672	2.23881	nd	nd	nd	nd	nd
GG1111	PWK-1111	2011-02-14	2011-05-24	na	100	18.21	0.082	0.025	0.089	179	130.667	14.696	9	0	1	0	1	22.75	138.72	774.021	81.6092	3.44828	4.02299	10.9195	42	360.3	92.4856	4.04624	53	214.8	40.625	9.02778	nd
GG1112	PWK-1112	2011-02-14	2011-05-24	na	100	16.6	0.0735	0.0255	0.061	178	125.485	14.0343	12	1	2	1	0	23	156.463	819.421	73.2824	3.81679	6.87023	16.0305	64	335.3	89.759	4.81928	58	188.4	20.4819	7.83132	nd
GG1114	PWK-1114	2011-02-14	2011-05-24	na	100	15.71	0.074	0.023	0.056	164	131.568	13.5573	3	0	6	4	1	nd	nd	nd	74.7664	4.6729	8.41121	12.1495	60	319	81.9484	7.73639	21	224.3	39.7727	17.0455	nd
HH0006	WSB-6	2008-04-01	2008-07-24	na	113	17.65	nd	nd	nd	nd	nd	nd	nd	nd	nd	nd	nd	nd	nd	nd	nd	nd	nd	nd	nd	nd	nd	nd	nd	nd	nd	nd	nd
HH0009	WSB-9	2008-04-01	2008-07-24	na	113	16.21	nd	nd	nd	nd	nd	nd	nd	nd	nd	nd	nd	nd	nd	nd	nd	nd	nd	nd	nd	nd	nd	nd	nd	nd	nd	nd	nd
HH0013	WSB-13	2008-04-30	2008-07-25	na	85	15.54	0.0291	nd	0.0869	222	106.418	14.8439	48	20	54	1	0	nd	nd	nd	nd	nd	nd	nd	nd	nd	nd	nd	nd	nd	nd	nd	nd
HH0014	WSB-14	2008-04-30	2008-07-25	na	85	15.62	0.0415	nd	0.0955	190	101.007	12.0582	63	43	65	9	4	nd	nd	nd	nd	nd	nd	nd	nd	nd	nd	nd	nd	nd	nd	nd	nd
HH0025	WSB-25	2008-05-12	2008-08-21	na	99	15.73	0.054	nd	0.0635	218	107.148	14.6764	45	4	42	2	16	nd	nd	nd	nd	nd	nd	nd	nd	nd	nd	nd	nd	nd	nd	nd	nd
HH0026	WSB-26	2008-05-12	2008-08-21	na	99	15.73	0.0552	nd	0.0866	194	109.002	13.2866	34	15	37	5	13	nd	nd	nd	nd	nd	nd	nd	nd	nd	nd	nd	nd	nd	nd	nd	nd
HH0039	WSB-39	2008-06-09	2009-07-29	na	410	26.454	0.058	0.044	0.193	191	106.025	12.7239	103	85	101	4	2	28.2	243.103	1108.15	82.1918	1.36986	5.47945	10.9589	37	245.3	74.1935	2.15054	nd	nd	nd	nd	nd
HH0105	WSB-105	2008-11-10	2009-07-29	na	259	23.176	0.0795	0.0445	0.161	247	120.779	18.7442	35	24	30	1	1	39.5	248.428	1053.66	92.4812	1.50376	4.51128	1.50376	62	110.3	0.401606	0	nd	nd	nd	nd	nd
HH0119	WSB-119	2009-01-04	2009-07-29	na	205	20.568	0.0765	0.039	0.152	231	123.069	17.8624	37	19	34	0	12	42.5	277.778	1189.65	89.1089	3.46535	3.9604	3.46535	42	303.3	94.1799	1.0582	nd	nd	nd	nd	nd
HH0160	WSB-160	2009-04-27	2009-07-29	na	92	12.943	0.062	0.03	0.099	165	114.653	11.8864	20	4	20	5	2	34	274.194	1430.21	91.6667	2.27273	4.54545	1.51515	47	286.7	93.6508	3.96825	nd	nd	nd	nd	nd
HH0261	HH0261	2009-09-18	2010-01-04	Clozapine side effects	106	16.7	0.058	0.024	0.054	171	107.886	11.5915	25	4	nd	3	0	3.5	30.1724	150.973	nd	nd	nd	nd	nd	nd	nd	nd	nd	nd	nd	nd	nd
HH0262	HH0262	2009-09-18	2010-01-04	placebo	106	16.4	0.061	0.0285	0.073	180	114.344	12.9319	25	10	31	19	6	19.8	162.295	765.546	nd	nd	nd	nd	nd	nd	nd	nd	nd	nd	nd	nd	nd
HH0263	HH0263	2009-09-18	2010-01-04	placebo	106	17.5	0.064	0.0355	0.12	177	116.937	13.0048	33	11	36	0	8	19.5	152.344	749.723	nd	nd	nd	nd	nd	nd	nd	nd	nd	nd	nd	nd	nd
HH0264	HH0264	2009-09-18	2010-01-04	Haloperidol side effects	106	17.9	0.0665	0.0285	0.091	225	101.601	14.3635	50	26	nd	2	0	23.2	174.436	807.605	nd	nd	nd	nd	nd	nd	nd	nd	nd	nd	nd	nd	nd
HH0709	WSB-709	2010-03-25	2011-06-28	na	453	17.64	0.0665	0.031	0.144	225	110.333	15.598	18	14	nd	1	0	15	112.782	480.831	77.1084	7.22892	13.253	2.40964	65	317.3	92.9825	2.45614	71	282	66.9546	36.933	6.89076
HH0817	WSB-817	2011-02-22	2011-06-07	na	105	19.08	0.057	0.03	0.093	202	104.7	13.2886	46	19	nd	1	0	16	140.351	602.02	77.3913	6.95652	6.08696	9.56522	75	277.7	91.3183	0.96463	59	262.1	74.4186	12.0155	9.77672
HH0840	WSB-840	2010-04-26	2011-06-13	na	407	16.02	0.06	0.034	0.134	207	109.106	14.1906	33	16	nd	2	0	9	75	317.112	55.1724	10.8753	27.0557	6.89655	56	324.6	92.5532	3.19149	56	230.9	53.6313	13.4078	4.47308
HH0974	WSB-974	2010-06-17	2011-06-13	na	356	17.97	0.038	0.0235	0.097	193	118.612	14.3836	23	10	nd	3	0	7	92.1053	243.333	52.2959	15.5612	25.2551	6.88776	71	318.7	90.2174	2.17391	56	187.2	36.9458	6.89655	4.47537
HH0993	HH0993	2010-07-14	2010-10-15	Clozapine side effects	91	12.4	0.044	0.018	0.044	212	107.518	14.3218	17	2	nd	1	12	7.6	86.3636	265.331	nd	nd	nd	nd	nd	nd	nd	nd	nd	nd	nd	nd	nd
HH0996	HH0996	2010-07-15	2010-10-15	placebo	90	16.2	0.063	0.0295	0.104	216	120.655	16.375	18	8	nd	0	0	15.4	122.222	470.23	nd	nd	nd	nd	nd	nd	nd	nd	nd	nd	nd	nd	nd
HH1000	HH1000	2010-07-15	2010-10-15	Haloperidol side effects	90	14.3	0.053	0.0225	0.051	143	124.093	11.1497	17	5	nd	0	0	6.2	58.4906	278.034	nd	nd	nd	nd	nd	nd	nd	nd	nd	nd	nd	nd	nd
HH1001	HH1001	2010-07-15	2010-10-15	placebo	90	15.4	0.0665	0.028	0.079	260	108.993	17.8055	39	9	51	1	1	12.4	93.2331	348.208	nd	nd	nd	nd	nd	nd	nd	nd	nd	nd	nd	nd	nd
HH1168	WSB-1168	2011-01-10	2011-06-10	na	150	17.71	0.0645	0.0325	0.121	236	106.168	15.7429	62	38	70	1	0	14	108.527	444.646	67.2566	8.84956	15.0442	8.84956	61	323.8	94.3396	4.24528	49	213.7	52.2267	8.09717	nd
HH1179	WSB-1179	2011-02-03	2011-06-09	na	126	17.48	0.0625	0.0265	0.072	165	110.66	11.4724	22	10	31	0	1	8	64	348.663	74.8252	3.4965	10.4895	11.1888	75	303.7	90.795	2.30125	54	269.1	63.5484	26.129	4.19928
HH1199	WSB-1199	2011-02-16	2011-06-20	na	124	17.98	0.072	0.027	0.095	238	106.613	15.9429	42	16	nd	2	0	10	69.4444	313.618	85.1064	3.19149	7.44681	4.25532	61	296.8	90.4594	2.4735	77	317.3	69.9284	56.0859	nd
HH1200	WSB-1200	2011-02-16	2011-06-21	na	125	19.92	0.0725	0.0385	0.136	177	109.309	12.1565	41	23	nd	0	1	6.5	44.8276	267.348	91.195	1.88679	6.28931	0.628931	75	283.5	94.7368	4.91228	78	279	57.3705	40.6375	nd
HH1240	WSB-1240	2011-03-16	2011-06-29	na	103	15.49	0.0625	0.0265	0.107	166	123.05	12.8342	14	6	nd	1	0	13	104	506.459	71.0744	5.78512	17.3554	5.78512	61	318.4	90.0958	0.638978	64	269.8	59.7303	33.7187	6.60247
HH1248	WSB-1248	2011-03-16	2011-06-13	na	87	18.28	0.068	0.0305	0.135	157	105.967	10.4533	31	14	nd	1	2	12.5	91.9118	597.9	50.8816	12.0907	24.6851	12.3426	74	299.2	89.5911	3.71747	64	237	59.1837	12.9252	3.36416
HH1306	WSB-1306	2011-04-10	2011-07-14	na	94	12.34	0.0545	0.0235	0.085	120	113.064	8.52481	9	4	15	1	0	10	91.7431	586.523	65.7459	15.4696	5.52486	13.2597	67	324.8	92.9134	1.5748	68	329.8	80.163	17.9348	6.41104
HH1307	WSB-1307	2011-04-10	2011-07-14	na	94	15	0.055	0.024	0.102	149	101.014	9.45689	56	46	63	1	6	15	136.364	793.073	67.6471	13.2353	12.7451	6.37255	62	296	85.2941	2.64706	63	299.8	77.1619	13.082	5.76048
HH1308	WSB-1308	2011-04-10	2011-07-14	na	94	13.74	0.059	0.023	0.145	187	113.411	13.3252	12	6	18	0	1	8	67.7966	300.182	62.4204	14.0127	11.465	12.1019	56	315.7	92.8934	1.01523	60	289.5	74.3151	13.6986	4.38919
HH1309	WSB-1309	2011-04-10	2011-07-14	na	94	12.38	0.058	0.0255	0.08	127	119.436	9.53059	13	3	22	9	3	9	77.5862	472.164	59.3301	15.7895	11.9617	12.9187	41	325.7	88.2353	0.840336	46	298.5	76.779	11.236	3.61889
