# Supplementary material for: The Founder Strains of the Collaborative Cross Express a Complex Combination of Advantageous and Deleterious Traits for Male Reproduction
Source: G3 (Bethesda). 2015 Oct 13;5(12):2671–83. doi: 10.1534/g3.115.020172 (PMC4683640; doi:10.1534/g3.115.020172)
Supplement: Supporting Information [file supp_g3.115.020172_Table_S2_edited.zip › Table S2 edited.xlsx]

## Sheet: Sheet1
sort name	mouse ID	time point	date	VAP	VSL	VCL	ALH	BCF	STR	LIN	total count	motile count	% motile		% vigorous	% progressive	% intermediate	% hyperactivated	% slow	% weak		progressive count	intermediate count	hyperactivated count	slow count	weak count
AA0328	AJ-328	10	2011-06-13	135	109.4	233.7	17	35.1	73	44	623	427	69		59.6244	52.8169	3.52113	3.28639	20.4225	19.9531		225	15	14	87	85
AA0955	AA955	10	2011-03-21	75.5	44.1	157.1	14.7	35.6	55	27	1354	799	59		13.4085	11.1529	0.626566	1.62907	61.4035	25.188		89	5	13	490	201
AA0957	AJ-957	10	2011-06-15	142.1	117.3	247.4	15.6	35.9	75	44	911	629	69		68.6306	62.4204	3.50319	2.70701	13.535	17.8344		392	22	17	85	112
AA0958	AA958	10	2011-03-21	55.1	34.6	114.4	14.4	38.9	54	26	1342	50	4		16.3265	14.2857	0	2.04082	24.4898	59.1837		7	0	1	12	29
AA0960	AA960	10	2011-03-21	97.3	69.2	195.9	16.1	30.9	65	33	900	434	48		43.418	38.5681	2.07852	2.77136	38.1062	18.4758		167	9	12	165	80
AA0999	AJ-999	10	2011-06-10	153.4	128.2	262.7	15.9	30.1	79	47	971	751	77		79.4667	70.9333	3.2	5.33333	11.4667	9.06667		532	24	40	86	68
AA1020	AA1020	10	2011-09-29	119	87.9	258.9	20.2	24.4	70	33	1127	783	69		70.7161	46.4194	15.3453	8.95141	18.2864	10.9974		363	120	70	143	86
AA1022	AA1022	10	2011-09-29	122.6	96.3	265.3	18.7	25.1	75	35	530	331	62		70.9091	50.9091	13.3333	6.66667	21.2121	7.87879		168	44	22	70	26
AA1033	AA1033	10	2011-09-23	129.5	111.4	246	16.5	24.5	80	43	476	287	60		72.028	68.5315	2.7972	0.699301	13.986	13.986		196	8	2	40	40
AA1041	AJ1041	10	2011-04-14	103.7	73.6	212.2	16.5	28.1	68	34	398	174	44		50.289	39.8844	4.62428	5.78035	38.7283	10.9827		69	8	10	67	19
AA1042	AJ1042	10	2011-04-14	90.2	50.2	189.2	16.1	32.7	56	27	521	323	62		22.6708	13.0435	2.48447	7.14286	67.3913	9.93789		42	8	23	217	32
AA1046	AJ-1046	10	2011-07-12	141.9	121.7	235.7	14	31	79	49	510	276	54		69.0909	65.4545	1.45454	2.18182	17.0909	13.8182		180	4	6	47	38
AA1047	AJ-1047	10	2011-07-12	144.7	124.3	234.9	14.4	31	79	50	607	416	69		70.3614	67.4699	0.481928	2.40964	17.8313	11.8072		280	2	10	74	49
AA1048	AJ-1048	10	2011-07-12	163.1	144.2	272.3	14.4	29.4	83	50	395	219	55		79.8165	77.5229	0.917431	1.37615	11.4679	8.7156		169	2	3	25	19
AA1066	AJ-1066	10	2011-07-15	136.3	116	257.1	16.3	30.1	78	43	312	150	48		69.1275	60.4027	8.05369	0.671141	15.4362	15.4362		90	12	1	23	23
AA1067	AJ-1067	10	2011-07-15	145.3	126.5	254.7	14.9	28.9	82	48	266	158	59		76.4331	70.7006	3.82166	1.91083	15.9236	7.64331		111	6	3	25	12
AA1072	AA1072	10	2011-09-22	142.3	123.9	241.7	14.4	28	81	49	542	254	47		74.7036	69.9605	1.58103	3.16206	13.834	11.4625		177	4	8	35	29
			AA 10 mean	123.353	98.7529	228.188	15.8882	30.5706	72.4706	40.1176	693.235	380.059	56.1765		59.2365	51.7927	3.98966	3.45413	24.7419	16.0216		191.588	17.2353	15	99.4706	55.7647
BB0001	BB0001	10	2013-01-31	67.8	39.2	129.1	11.1	30.9	59	34	320	98	31		5.50459	3.66973	0	1.83486	63.3028	31.1927		4	0	2	69	34
BB0002	BB0002	10	2013-01-31	74.3	46.6	148.8	12.2	29.7	60	33	393	134	34		9.02256	6.01504	1.50376	1.50376	69.1729	21.8045		8	2	2	92	29
BB1664	B6-1664	10	2011-06-21	94	70.7	178.2	12.9	31.7	71	39	951	539	57		37.1747	34.3866	0.371747	2.41636	48.3271	14.4981		185	2	13	260	78
BB1717	B6-1717	10	2011-06-07	107.2	82.7	180.3	13.2	38.2	69	43	1020	722	71		53.5368	50.9015	0.416089	2.21914	25.104	21.3592		367	3	16	181	154
BB1901	B6-1901	10	2011-06-20	83.9	67.1	151.2	11.2	34.3	75	43	905	549	61		21.1679	20.8029	0	0.364964	60.0365	18.7956		114	0	2	329	103
BB2728	B6-2728	10	2011-06-10	110.4	88.6	184.4	11.7	33.8	75	47	649	462	71		62.4729	59.8698	0	2.60304	24.5119	13.0152		276	0	12	113	60
BB2751	B6-2751	10	2011-06-09	108.3	84.8	196.3	12.8	33.2	75	43	842	612	73		58.7561	55.9738	0.327332	2.45499	32.0786	9.1653		342	2	15	196	56
BB2805	B6-2805	10	2011-05-24	96.3	69.5	189.5	13.1	30.4	70	36	435	301	69		35	32.3333	0.333333	2.33333	57.3333	7.66667		97	1	7	172	23
BB2806	B6-2806	10	2011-05-24	92.6	67.9	182.2	12	31	71	37	325	258	79		26.07	24.9027	0.389105	0.77821	67.3152	6.61479		64	1	2	173	17
BB2807	B6-2807	10	2011-05-24	84.6	60.8	172.9	13	34.5	68	34	440	286	65		24.2105	22.807	0	1.40351	61.0526	14.7368		65	0	4	174	42
BB2808	B6-2808	10	2011-05-24	86.9	62	175	12.9	33	69	35	430	298	69		24.2424	22.2222	0	2.0202	64.6465	11.1111		66	0	6	192	33
			BB 10 mean	91.4818	67.2636	171.627	12.3727	32.7909	69.2727	38.5455	610	387.182	61.8182		32.469	30.3532	0.30376	1.81203	52.0801	15.4509		144.364	1	7.36364	177.364	57.1818
CC1264	129-1264	10	2011-06-13	104	75.9	194.1	15.7	32.2	69	38	847	690	81		42.09	36.5747	2.17707	3.33817	45.4282	12.4819		252	15	23	313	86
CC1266	129-1266	10	2011-06-10	109	89.2	185.9	12.7	27.1	79	48	692	519	75		44.7876	43.0502	0.965251	0.772201	48.2625	6.94981		223	5	4	250	36
CC1268	129-1268	10	2011-06-08	114.8	88.3	212.9	14.8	29.2	72	40	1010	702	70		52.2111	47.2183	2.42511	2.56776	37.6605	10.1284		331	17	18	264	71
CC1668	CC1668	10	2011-03-21	99.5	54.6	199.7	16.4	34.2	53	26	403	235	58		37.1795	23.5043	3.84615	9.82906	48.2906	14.5299		55	9	23	113	34
CC1669	CC1669	10	2011-03-21	91.9	62.4	192.6	14.8	29.5	65	32	583	284	49		30.742	25.4417	2.4735	2.82686	55.8304	13.4276		72	7	8	158	38
CC1670	CC1670	10	2011-03-21	82.8	39.5	171.1	15.6	34.4	46	23	1214	703	58		15.2422	8.97436	1.28205	4.98576	63.5328	21.2251		63	9	35	446	149
CC1671	129-1671	10	2011-04-14	101.2	73.6	215.1	17.6	29.6	67	32	464	257	55		46.0938	36.7188	6.64062	2.73438	39.4531	14.4531		94	17	7	101	37
CC1699	CC1699	10	2011-03-21	103.5	69.9	222.7	15.8	27.2	66	32	231	123	53		50	32.7869	9.83607	7.37705	46.7213	3.27869		40	12	9	57	4
CC1706	129-1706	10	2011-05-24	109	83.2	228	16.3	25.8	75	37	416	296	71		56.9492	49.1525	5.42373	2.37288	40.678	2.37288		145	16	7	120	7
CC1707	129-1707	10	2011-05-24	101.4	60.6	212.2	16.8	29.7	59	28	342	157	46		37.1795	27.5641	1.92308	7.69231	57.6923	5.12821		43	3	12	90	8
CC1708	129-1708	10	2011-05-24	114.6	84.3	230.6	16.3	30.2	70	35	1153	646	56		66.2016	57.5194	2.7907	5.89147	24.6512	9.14729		371	18	38	159	59
CC1709	129-1709	10	2011-05-24	108.8	80.1	221.7	15.7	28.9	70	36	308	148	48		55.102	48.9796	2.04082	4.08163	36.7347	8.16327		72	3	6	54	12
CC1796	129-1796	10	2011-07-12	84.1	67.6	154.1	10.9	36	73	43	493	268	54		25.4682	25.0936	0	0.374532	52.0599	22.4719		67	0	1	139	60
CC1797	129-1797	10	2011-07-12	109.5	91.1	197.5	12.1	35.8	78	44	485	298	61		56.5657	55.8923	0	0.673401	32.6599	10.7744		166	0	2	97	32
CC1798	129-1798	10	2011-07-12	116.6	98.3	210.8	12.2	33	82	46	354	222	63		65.6109	63.8009	0	1.80995	30.3167	4.0724		141	0	4	67	9
CC1803	129-1803	10	2011-07-14	140.8	118.7	233	12.3	35.4	81	50	463	310	67		76.3754	74.11	0.647249	1.61812	14.8867	8.73786		229	2	5	46	27
CC1804	129-1804	10	2011-07-14	141.1	117.5	237.6	13.3	36.2	79	48	653	398	61		74.3073	71.2846	1.25945	1.76322	16.1209	9.57179		283	5	7	64	38
			CC 10 mean	107.8	79.6941	207.035	14.6647	31.4353	69.6471	37.5294	594.765	368	60.3529		48.9474	42.8039	2.5724	3.5711	40.6459	10.4067		155.706	8.11765	12.2941	149.294	41.5882
DD1649	NOD-1649	10	2011-06-15	157.7	134.3	247.5	11.8	37.7	82	53	324	181	56		85.5556	80.5556	1.11111	3.88889	10	4.44444		145	2	7	18	8
DD1669	NOD-1669	10	2011-06-08	144.8	114	286	18.4	27.6	75	39	598	325	54		81.4815	58.0247	15.7407	7.71605	10.8025	7.71605		188	51	25	35	25
DD1843	NOD-1843	10	2011-06-14	166.2	127.5	328.7	17.8	33.8	74	38	632	471	75		84.4681	54.0426	20.6383	9.78723	9.14894	6.38298		254	97	46	43	30
DD1876	DD1876	10	2011-03-21	122.8	99.1	239.7	16.7	29.3	78	41	367	211	57		66.6667	59.5238	4.7619	2.38095	25.2381	8.09524		125	10	5	53	17
DD1877	DD1877	10	2011-03-21	112.5	78.2	224.7	15.7	31.5	67	34	697	509	73		55.7087	43.5039	4.92126	7.28346	37.2047	7.08661		221	25	37	189	36
DD1878	DD1878	10	2011-03-21	104.4	76.4	201.7	14.9	29.9	70	37	520	363	70		41.7127	39.2265	1.38122	1.10497	51.9337	6.35359		142	5	4	188	23
DD1879	DD1879	10	2011-03-21	115.5	92.2	221.6	15.3	27.5	78	41	333	242	73		42.0103	36.8557	2.06186	3.09278	48.9691	9.02062		143	8	12	190	35
DD1921	DD1921	10	2011-09-23	120.5	92.9	257.3	18.8	26.8	71	35	426	212	50		65.8768	43.6019	14.218	8.05687	18.4834	15.6398		92	30	17	39	33
DD2036	DD2036	10	2011-09-22	68.4	48.4	123.1	10.7	32.6	62	37	345	136	39		14.0741	13.3333	0.740741	0	48.1481	37.7778		18	1	0	65	51
DD2042	DD2042	10	2011-09-26	139.3	105.2	300.1	21.1	24.4	73	35	900	714	79		84.5722	47.6858	23.1417	13.7447	8.69565	6.73212		340	165	98	62	48
			DD 10 mean	125.21	96.82	243.04	16.12	30.11	73	39	514.2	336.4	62.6		62.2127	47.6354	8.87168	5.7056	26.8624	10.9249		166.8	39.4	25.1	88.2	30.6
EE0026	026-NZO	10	2009-07-28	74.5	51.2	135.1	9.8	37.7	60	35	161	32	20		19.3548	19.3548	0	0	45.1613	35.4839		6	0	0	14	11
EE0028	NZO-28	10	2011-06-20	116.9	96.9	202.5	12.2	33.4	76	46	775	478	62		51.3627	50.1048	0.628931	0.628931	33.9623	14.6751		239	3	3	162	70
EE0109	109-NZO	10	2009-07-28	84.1	54.9	156.4	12.5	32.9	60	34	216	82	38		25.9259	23.4568	1.23457	1.23457	48.1481	25.9259		19	1	1	39	21
EE0138	138-NZO	10	2009-07-28	104	75.4	191.2	13	31.7	69	38	144	62	43		49.1803	44.2623	0	4.91803	36.0656	14.7541		27	0	3	22	9
EE0140	140-NZO	10	2009-07-28	109.7	88.7	209.7	14.8	28.4	75	41	434	226	52		58.2222	53.7778	2.66667	1.77778	28.8889	12.8889		121	6	4	65	29
EE0477	NZO-477	10	2011-06-08	120.6	95.4	204.7	12.5	35.2	72	44	880	520	59		52.2158	46.8208	1.34875	4.04624	32.948	14.8362		243	7	21	171	77
EE0490	NZO-490	10	2011-06-21	113.9	90.7	197	13.2	32.1	73	44	936	713	76		51.9663	49.1573	0.702247	2.10674	31.882	16.1517		350	5	15	227	115
EE0579	NZO-579	10	2011-06-13	133.4	105	247.8	15.7	35.7	73	41	669	421	63		63.0952	54.5238	2.61905	5.95238	24.7619	12.1429		229	11	25	104	51
EE0662	EE662	10	2011-03-21	132.1	107.7	261.3	15.9	32.2	78	40	482	351	73		70	62	4.28571	3.71429	21.7143	8.28571		217	15	13	76	29
EE0663	EE663	10	2011-03-21	128.4	100.8	250.9	16.5	29.5	75	39	479	348	73		73.1988	63.6888	5.76369	3.7464	19.5965	7.20461		221	20	13	68	25
EE0664	EE664	10	2011-03-21	143.2	120.1	257.3	14.9	29.1	81	46	430	297	69		80.0676	73.3108	2.7027	4.05405	15.5405	4.39189		217	8	12	46	13
EE0666	EE666	10	2011-03-21	135.6	111.9	255.3	15.5	29.4	79	43	753	535	71		73.221	64.794	4.49438	3.93258	19.1011	7.6779		346	24	21	102	41
EE0727	NZO-727	10	2011-07-15	126.4	103.7	221.3	12.8	35.7	73	44	464	206	44		51.2195	49.2683	0.487805	1.46341	29.7561	19.0244		101	1	3	61	39
EE0728	NZO-728	10	2011-07-15	114.9	93	196.9	12.3	35.2	73	45	606	382	63		46.9816	43.5696	1.04987	2.3622	29.9213	23.0971		166	4	9	114	88
EE0737	EE0737	10	2011-09-23	140.8	120.1	248.1	14.5	28.1	80	46	863	501	58		75.4	70.2	2.2	3	15	9.6		351	11	15	75	48
EE0773	EE0773	10	2011-09-22	106.4	87	186.1	12.4	35	68	41	797	315	40		47.4522	45.2229	0.318471	1.91083	21.9745	30.5732		142	1	6	69	96
			EE 10 mean	117.806	93.9062	213.85	13.6563	32.5812	72.8125	41.6875	568.062	341.812	56.5		55.554	50.8446	1.90643	2.80303	28.4014	16.0446		187.188	7.3125	10.25	88.4375	47.625
FF0552	FF0552	10	2011-09-29	87	59.2	173.4	14	28.7	64	35	823	189	23		29.2553	17.0213	5.85106	6.38298	51.5957	19.1489		32	11	12	97	36
FF0563	FF0563	10	2011-09-23	88.4	67.6	165.6	12.4	26.8	72	41	732	155	21		32.4675	27.2727	2.5974	2.5974	46.1039	21.4286		42	4	4	71	33
FF0567	FF0567	10	2011-09-26	90.1	63.8	179.5	14.9	27.6	65	35	765	240	31		34.3096	23.431	5.43933	5.43933	41.841	23.8494		56	13	13	100	57
FF0569	FF0569	10	2011-09-26	89.6	66.5	176.1	13.6	27.8	69	38	601	150	25		37.5839	30.8725	4.02685	2.68456	40.9396	21.4765		46	6	4	61	32
FF0602	CAST-602	10	2011-06-14	100.4	74.1	197.7	14.6	28.2	68	37	751	292	39		45.3608	32.646	7.90378	4.811	35.0515	19.5876		95	23	14	102	57
FF0605	CAST-605	10	2011-06-14	116.6	87.1	228.2	16.1	27.2	69	38	728	257	35		55.4688	41.7969	8.98438	4.6875	30.4688	14.0625		107	23	12	78	36
FF0618	CAST-618	10	2011-06-14	112	73.7	216.1	15.7	31	62	34	1100	423	38		49.0521	33.4123	5.6872	9.95261	29.8578	21.09		141	24	42	126	89
FF0653	FF0653	10	2011-09-22	89.4	68.7	166.8	12.6	27.1	70	39	512	123	24		31.9672	29.5082	1.63934	0.819672	44.2623	23.7705		36	2	1	54	29
FF0655	FF0655	10	2011-09-26	82	54.2	171.5	15.2	28.7	62	32	1172	254	22		27.668	17.7866	5.5336	4.34783	44.664	27.668		45	14	11	113	70
FF6012	CAST-6012	10	2011-06-14	113.1	79.5	205.4	13.3	30.2	66	39	678	248	37		46.1538	33.1984	4.8583	8.09717	36.8421	17.004		82	12	20	91	42
FF6046	FF6046	10	2011-09-29	86.9	55.3	182.4	14.9	29.2	61	31	896	227	25		32.7434	18.1416	4.86726	9.73451	42.0354	25.2212		41	11	22	95	57
FF6052	CAST-6052	10	2011-06-14	125.9	94.2	227.6	14.6	32.1	70	42	410	182	44		55.2486	42.5414	5.52486	7.18232	27.6243	17.1271		77	10	13	50	31
			FF 10 mean	98.45	70.325	190.858	14.325	28.7167	66.5	36.75	764	228.333	30.3333		39.7733	28.9691	5.24278	5.56141	39.2739	20.9529		66.6667	12.75	14	86.5	47.4167
GG0001	GG0001	10	2013-04-10	176.4	142.1	382.4	22.4	23.6	80	37	417	248	59		95.5466	43.7247	42.915	8.90688	4.04858	0.404858		108	106	22	10	1
GG0101	GG0101	10	2013-04-10	193.3	155.6	413.6	22.4	27.2	79	37	472	218	46		92.6267	34.5622	44.2396	13.8249	4.6083	2.76498		75	96	30	10	6
GG0102	GG0102	10	2013-04-10	192.4	156.6	398.2	22.1	26.6	81	39	361	132	37		93.8931	44.2748	42.7481	6.87023	4.58015	1.52672		58	56	9	6	2
GG0764	PWK-764	10	2011-06-28	179.5	152.6	363.9	19.8	27.2	80	41	433	226	52		84	53.3333	24.4444	6.22222	9.33333	6.66667		120	55	14	21	15
GG0765	PWK-765	10	2011-06-29	171.3	137	349.5	20	30.2	75	38	706	399	57		82.9146	46.9849	27.6382	8.29146	7.53769	9.54774		187	110	33	30	38
GG0848	PWK-848	10	2011-06-28	175.7	144.9	359.8	21	26.6	79	39	691	385	56		87.5	53.3854	28.3854	5.72917	5.98958	6.51042		205	109	22	23	25
GG0849	PWK-849	10	2011-06-21	168.5	136.9	331.6	20.5	26.1	78	40	913	566	62		88.1416	61.9469	18.2301	7.9646	5.66372	6.19469		350	103	45	32	35
GG0854	PWK-854	10	2011-06-29	172.2	146.7	311.2	16.2	30.5	81	46	491	249	51		81.4516	71.7742	4.83871	4.83871	10.4839	8.06452		178	12	12	26	20
GG0855	PWK-855	10	2011-06-14	175.2	138.9	346.6	20.8	25.6	76	39	741	455	61		91.8502	60.1322	23.1278	8.59031	2.20264	5.94714		273	105	39	10	27
GG0860	PWK-860	10	2011-06-15	190.9	158	355.4	18.1	32.5	79	43	531	323	61		87.2671	67.0807	16.1491	4.03727	6.21118	6.52174		216	52	13	20	21
GG1084	GG1084	10	2011-04-14	141.1	118.2	270.7	16.7	25.7	80	43	364	162	45		78.882	74.5342	3.72671	0.621118	15.528	5.59006		120	6	1	25	9
GG1090	GG1090	10	2011-04-14	147.9	129.3	291.1	17.3	21.2	85	44	289	135	47		86.5672	76.8657	7.46269	2.23881	11.194	2.23881		103	10	3	15	3
GG1111	PWK-1111	10	2011-05-24	168.7	139.6	360.3	21.2	26	81	38	417	174	42		92.4856	47.9769	40.4624	4.04624	4.62428	2.89017		83	70	7	8	5
GG1112	PWK-1112	10	2011-05-24	161.4	128.3	335.3	20.4	26.3	78	38	259	167	64		89.759	56.6265	28.3133	4.81928	8.43374	1.80723		94	47	8	14	3
GG1114	PWK-1114	10	2011-05-24	162.2	127.8	319	17.5	32.7	74	38	585	350	60		81.9484	60.4585	13.7536	7.73639	7.16332	10.8883		211	48	27	25	38
			GG 10 mean	171.78	140.833	345.907	19.76	27.2	79.0667	40	511.333	279.267	53.3333		87.6556	56.9107	24.429	6.31584	7.17349	5.17093		158.733	65.6667	19	18.3333	16.5333
HH0039	039-W	10	2009-07-29	130.7	112.1	245.3	15.8	23.9	83	45	253	94	37		74.1935	70.9677	1.07527	2.15054	21.5054	4.30107		66	1	2	20	4
HH0105	105-W	10	2009-07-29	39.4	26	110.3	9.2	48	64	24	402	250	62		0.401606	0.401606	0	0	32.1285	67.4699		1	0	0	80	168
HH0119	119-W	10	2009-07-29	158.7	138.9	303.3	17.2	23.4	86	46	455	190	42		94.1799	88.3598	4.7619	1.0582	4.7619	1.0582		167	9	2	9	2
HH0160	160-W	10	2009-07-29	145.7	123.2	286.7	17.9	22	83	43	270	127	47		93.6508	80.9524	8.73016	3.96825	3.1746	3.1746		102	11	5	4	4
HH0709	WSB-709	10	2011-06-28	177.8	152.8	317.3	15.7	30.5	83	47	439	286	65		92.9825	87.3684	3.15789	2.45614	2.80702	4.21053		249	9	7	8	12
HH0817	WSB-817	10	2011-06-07	160.5	143.5	277.7	14.3	31.4	87	51	414	312	75		91.3183	90.0322	0.321543	0.96463	2.89389	5.78778		280	1	3	9	18
HH0840	WSB-840	10	2011-06-13	187.9	162.9	324.6	16.7	32.7	84	49	336	189	56		92.5532	86.1702	3.19149	3.19149	3.19149	4.25532		162	6	6	6	8
HH0974	WSB-974	10	2011-06-13	174.8	150.2	318.7	17.7	30.2	85	47	262	185	71		90.2174	79.8913	8.15217	2.17391	8.69565	1.08696		147	15	4	16	2
HH1168	WSB-1168	10	2011-06-10	186.7	163.1	323.8	16.2	30.1	86	51	349	213	61		94.3396	86.7925	3.30189	4.24528	3.30189	2.35849		184	7	9	7	5
HH1179	WSB-1179	10	2011-06-09	166.9	144.4	303.7	16	30	84	47	641	479	75		90.795	85.7741	2.71966	2.30125	4.60251	4.60251		410	13	11	22	22
HH1199	WSB-1199	10	2011-06-20	165.5	141.3	296.8	15.5	29.6	82	47	468	284	61		90.4594	85.5124	2.4735	2.4735	3.53357	6.00707		242	7	7	10	17
HH1200	WSB-1200	10	2011-06-21	173.2	149.6	283.5	14.4	31.1	84	52	760	571	75		94.7368	89.1228	0.701754	4.91228	1.75439	3.50877		508	4	28	10	20
HH1240	WSB-1240	10	2011-06-29	201.3	182.5	318.4	13.5	33.3	88	56	513	314	61		90.0958	88.1789	1.27795	0.638978	4.15336	5.7508		276	4	2	13	18
HH1248	WSB-1248	10	2011-06-13	167.2	142.5	299.2	17.2	32.2	82	47	366	270	74		89.5911	83.6431	2.23048	3.71747	5.20446	5.20446		225	6	10	14	14
HH1306	WSB-1306	10	2011-07-14	223.5	205.7	324.8	13.9	27.6	89	62	378	255	67		92.9134	90.1575	1.1811	1.5748	2.3622	4.72441		229	3	4	6	12
HH1307	WSB-1307	10	2011-07-14	203.4	183.5	296	13.4	29.7	85	59	547	341	62		85.2941	81.4706	1.17647	2.64706	7.64706	7.05882		277	4	9	26	24
HH1308	WSB-1308	10	2011-07-14	224.8	211	315.7	13	25.5	92	66	354	198	56		92.8934	91.3706	0.507614	1.01523	5.58376	1.52284		180	1	2	11	3
HH1309	WSB-1309	10	2011-07-14	204.5	184.9	325.7	13.6	34.3	87	55	293	120	41		88.2353	85.7143	1.68067	0.840336	8.40336	3.36135		102	2	1	10	4
			HH 10 mean	171.806	151.006	292.861	15.0667	30.3056	84.1111	49.6667	416.667	259.889	60.4444		85.4917	80.66	2.5912	2.24052	6.98361	7.52466		211.5	5.72222	6.22222	15.6111	19.8333
AA0328	AJ-328	30	2011-06-13	103.9	79.2	196.6	14.9	32.1	68	38	470	136	29		43.7037	39.2593	1.48148	2.96296	30.3704	25.9259		53	2	4	41	35
AA0955	AA955	30	2011-03-21	80.9	47	163.3	15.4	29.5	55	27	616	329	53		17.6829	14.3293	1.21951	2.13415	59.7561	22.561		47	4	7	196	74
AA0957	AJ-957	30	2011-06-15	117.8	92.2	237.3	17.1	30.7	71	37	907	548	60		63.8026	52.6508	6.03291	5.11883	20.1097	16.0878		288	33	28	110	88
AA0958	AA958	30	2011-03-21	32.4	16.3	82.6	16.2	46.9	47	21	1064	19	2		5.55556	0	0	5.55556	22.2222	72.2222		0	0	1	4	13
AA0960	AA960	30	2011-03-21	93.5	63.8	186.8	16.1	24.6	66	33	434	222	51		34.3891	27.1493	3.61991	3.61991	52.4887	13.1222		60	8	8	116	29
AA0999	AJ-999	30	2011-06-10	121.2	103.4	212	13.1	28.4	78	46	502	281	56		59.6429	57.5	1.42857	0.714286	28.5714	11.7857		161	4	2	80	33
AA1020	AA1020	30	2011-09-29	112.1	88.2	230.3	17	25.7	74	37	972	682	70		58.7372	48.4582	6.31424	3.96476	29.8091	11.4537		330	43	27	203	78
AA1022	AA1022	30	2011-09-29	111.1	87.1	230.2	16.7	27	73	36	634	421	66		57.8571	45.7143	7.85714	4.28571	28.8095	13.3333		192	33	18	121	56
AA1033	AA1033	30	2011-09-23	115.9	99.5	207.5	14	27.5	77	44	504	233	46		59.0517	56.8966	0.862069	1.2931	21.5517	19.3966		132	2	3	50	45
AA1041	AJ1041	30	2011-04-14	92.5	67.7	193.6	16.9	29.1	66	32	377	165	44		40.8537	36.5854	3.04878	1.21951	37.8049	21.3415		60	5	2	62	35
AA1042	AJ1042	30	2011-04-14	84	47.1	186.9	19.4	29	53	24	543	343	63		27.193	14.6199	7.01754	5.55556	50.8772	21.9298		50	24	19	174	75
AA1046	AJ-1046	30	2011-07-12	96.1	71.1	190.7	15	30.5	68	36	639	375	59		37.7005	33.1551	2.40642	2.13904	47.861	14.4385		124	9	8	179	54
AA1047	AJ-1047	30	2011-07-12	101.8	76.4	197	15.2	28.1	71	38	693	481	69		42.0833	35.2083	2.29167	4.58333	47.0833	10.8333		169	11	22	226	52
AA1066	AJ-1066	30	2011-07-15	104.2	75	208.4	16.3	26.6	69	36	396	231	58		46.9565	36.9565	6.08696	3.91304	42.6087	10.4348		85	14	9	98	24
AA1067	AJ-1067	30	2011-07-15	93.5	69.8	189	15.1	31.2	69	36	288	155	54		38.961	31.8182	5.1948	1.94805	40.9091	20.1299		49	8	3	63	31
AA1072	AA1072	30	2011-09-22	103.7	84.2	186.1	12.6	31.4	71	41	463	232	50		44.5887	42.4242	0.4329	1.7316	32.9004	22.5108		98	1	4	76	52
			AA 30 mean	97.7875	73	193.644	15.6875	29.8938	67.25	35.125	593.875	303.312	51.875		42.4225	35.7953	3.45593	3.17121	37.1083	20.4692		118.625	12.5625	10.3125	112.438	48.375
BB0001	BB0001	30	2013-01-31	57	32.7	107.8	12.4	31.2	57	31	408	167	41		1.80723	1.20482	0	0.60241	60.8434	37.3494		2	0	1	101	62
BB0002	BB0002	30	2013-01-31	68.4	39.4	129.3	13	27.5	58	32	545	191	35		5.78947	2.10526	0.526316	3.15789	68.9474	25.2632		4	1	6	131	48
BB1664	B6-1664	30	2011-06-21	93.1	67.5	182.9	13.6	27.5	70	37	766	437	57		30.2752	26.8349	1.14679	2.29358	58.0275	11.6972		117	5	10	253	51
BB1717	B6-1717	30	2011-06-07	100.8	77.9	186.7	13.2	34.5	71	41	743	436	59		48.5057	44.5977	0.91954	2.98851	32.4138	19.0805		194	4	13	141	83
BB1901	B6-1901	30	2011-06-20	95.9	67.4	189	13.8	30.8	66	35	854	515	60		37.1595	31.9066	1.55642	3.6965	46.3035	16.537		164	8	19	238	85
BB2728	B6-2728	30	2011-06-10	106.4	79.8	200.9	13.9	31.2	70	38	496	273	55		54.4118	48.5294	1.83824	4.04412	29.4118	16.1765		132	5	11	80	44
BB2751	B6-2751	30	2011-06-09	118.3	89.3	228.6	15.3	31.9	72	38	944	654	69		66.4625	56.8147	4.2879	5.35988	23.4303	10.1072		371	28	35	153	66
BB2805	B6-2805	30	2011-05-24	111.2	72.7	250.3	17.9	26.2	65	30	462	318	69		63.0915	29.0221	10.4101	23.6593	29.3375	7.57098		92	33	75	93	24
BB2806	B6-2806	30	2011-05-24	113.2	81.2	257.8	18.4	23.5	70	31	236	147	62		65.7534	41.0959	13.0137	11.6438	28.7671	5.47945		60	19	17	42	8
BB2807	B6-2807	30	2011-05-24	91	55.7	203.4	15.8	27.6	61	28	576	389	68		30.6701	12.3711	4.12371	14.1753	61.3402	7.98969		48	16	55	238	31
BB2808	B6-2808	30	2011-05-24	105.5	72	229.5	16.5	26.3	66	31	385	236	61		54.0426	31.0638	8.93617	14.0426	37.8723	8.08511		73	21	33	89	19
			BB 30 mean	96.4364	66.8727	196.927	14.8909	28.9273	66	33.8182	583.182	342.091	57.8182		41.6335	29.5951	4.25081	7.78762	43.3359	15.0306		114.273	12.7273	25	141.727	47.3636
CC1264	129-1264	30	2011-06-13	88.1	59.9	174.9	14.6	29	63	33	585	335	57		27.8443	24.8503	1.79641	1.19761	56.5868	15.5689		83	6	4	189	52
CC1266	129-1266	30	2011-06-10	88.4	67	165.4	12.4	27.2	71	39	459	324	71		27.2446	25.387	1.85759	0	58.2043	14.5511		82	6	0	188	47
CC1268	129-1268	30	2011-06-08	114.1	83.3	237.7	17.6	27.1	68	34	593	409	69		10.1322	5.72687	0.660793	3.74449	53.304	36.5639		26	3	17	242	166
CC1668	CC1668	30	2011-03-21	94.3	62.4	202.2	17.2	29	62	30	475	292	61		39.1753	31.2715	4.12371	3.78007	44.6735	16.1512		91	12	11	130	47
CC1669	CC1669	30	2011-03-21	96.9	59.2	201.9	18.4	24.5	59	29	566	335	59		33.5329	21.8563	5.08982	6.58683	55.0898	11.3772		73	17	22	184	38
CC1670	CC1670	30	2011-03-21	89.4	48	186.4	17.5	27.5	52	25	1097	620	57		24.5557	13.7318	2.58481	8.2391	59.7738	15.6704		85	16	51	370	97
CC1671	129-1671	30	2011-04-14	83.4	56.1	172.6	14.9	30.2	62	31	318	151	47		26.6667	21.3333	3.33333	2	52.6667	20.6667		32	5	3	79	31
CC1699	CC1699	30	2011-03-21	99.8	59.5	216.3	19.7	22.2	59	27	319	196	61		41.0256	19.4872	6.66667	14.8718	50.7692	8.20513		38	13	29	99	16
CC1706	129-1706	30	2011-05-24	89.9	39.6	181.7	19.1	31.5	42	21	538	379	70		24.3386	7.40741	1.85185	15.0794	52.6455	23.0159		28	7	57	199	87
CC1707	129-1707	30	2011-05-24	104.6	67.1	219.4	19.6	21.1	64	31	326	133	41		43.9394	26.5152	8.33333	9.09091	51.5152	4.54545		35	11	12	68	6
CC1708	129-1708	30	2011-05-24	104.2	71.6	231.9	17.4	23.4	70	32	58	39	67		55.2632	39.4737	7.89474	7.89474	44.7368	0		15	3	3	17	0
CC1709	129-1709	30	2011-05-24	90.5	50.9	192.8	19.5	25.8	55	26	292	151	52		30	12.6667	5.33333	12	52.6667	17.3333		19	8	18	79	26
CC1796	129-1796	30	2011-07-12	72	38.6	151	13	38.2	49	24	524	270	52		12.6394	11.1524	0.743494	0.743494	47.9554	39.4052		30	2	2	129	106
CC1803	129-1803	30	2011-07-14	102.5	71.9	202	15.1	34.8	62	32	931	635	68		41.8219	37.06	2.07039	2.69151	33.1263	25.0518		179	10	13	160	121
CC1804	129-1804	30	2011-07-14	102.5	71.9	202	15.1	34.8	62	32	931	635	68		45.4259	40.5363	2.05047	2.83912	31.7035	22.8707		257	13	18	201	145
			CC 30 mean	94.7067	60.4667	195.88	16.74	28.42	60	29.7333	534.133	326.933	60		32.2404	22.5637	3.62605	6.0506	49.6945	18.0651		71.5333	8.8	17.3333	155.6	65.6667
DD1649	NOD-1649	30	2011-06-15	123.1	95.3	253.9	17.5	28.3	73	37	574	347	60		71.6763	58.3815	9.53757	3.75723	17.9191	10.4046		202	33	13	62	36
DD1669	NOD-1669	30	2011-06-08	116.2	86.9	236.9	17.7	27	71	36	500	294	59		64.5051	48.4642	10.2389	5.80205	24.9147	10.5802		142	30	17	73	31
DD1843	NOD-1843	30	2011-06-14	130	94.2	280.3	20.4	24.3	71	33	524	351	67		81.7143	49.7143	18	14	13.1429	5.14286		174	63	49	46	18
DD1876	DD1876	30	2011-03-21	95.7	58.2	202.1	17.5	28.1	59	28	359	206	57		32.1951	18.0488	4.39024	9.7561	56.5854	11.2195		37	9	20	116	23
DD1877	DD1877	30	2011-03-21	90.2	54.8	191.6	16.6	29.9	59	28	678	501	74		26	16.2	4	5.8	62.4	11.6		81	20	29	312	58
DD1878	DD1878	30	2011-03-21	84.3	45.6	168.2	15.8	31	53	26	522	400	77		14.2857	10.2757	0.75188	3.25814	70.4261	15.2882		41	3	13	281	61
DD1879	DD1879	30	2011-03-21	87	54.8	182.3	15.4	31.2	61	29	399	239	60		23.9496	19.7479	1.68067	2.52101	63.8655	12.1849		47	4	6	152	29
DD1921	DD1921	30	2011-09-23	108.4	80.8	230	17.7	26.8	70	35	474	210	44		55.0239	38.756	9.56938	6.69857	30.622	14.3541		81	20	14	64	30
DD2036	DD2036	30	2011-09-22	75.5	53.3	133.6	9.6	30.2	65	40	305	97	32		10.4167	8.33333	1.04167	1.04167	67.7083	21.875		8	1	1	65	21
DD2042	DD2042	30	2011-09-26	113.5	75.9	249.2	20.6	24.3	65	30	924	758	82		66.8428	34.8745	12.4174	19.5509	24.0423	9.11493		264	94	148	182	69
			DD 30 mean	102.39	69.98	212.81	16.88	28.11	64.7	32.2	525.9	340.3	61.2		44.661	30.2796	7.16278	7.21856	43.1626	12.1764		107.7	27.7	31	135.3	37.6
EE0028	NZO-28	30	2011-06-20	97.7	72	181.6	13.3	30.9	68	39	787	464	59		38.8769	34.9892	1.07991	2.80777	42.3326	18.7905		162	5	13	196	87
EE0477	NZO-477	30	2011-06-08	114	84.8	212.7	15.1	29.2	70	39	840	549	65		54.3796	44.708	1.64234	8.0292	32.8467	12.7737		245	9	44	180	70
EE0490	NZO-490	30	2011-06-21	94.8	70	171.5	13.3	29.1	69	40	678	506	75		36.6337	32.4752	0.792079	3.36634	46.7327	16.6337		164	4	17	236	84
EE0579	NZO-579	30	2011-06-13	111.5	81.1	226.5	16.4	31.6	68	35	582	372	64		53.0997	39.3531	6.19946	7.54717	32.6146	14.2857		146	23	28	121	53
EE0662	EE662	30	2011-03-21	115	89.7	242.5	17.4	25.7	75	37	330	236	72		67.6596	52.766	11.0638	3.82979	24.6809	7.65957		124	26	9	58	18
EE0663	EE663	30	2011-03-21	101	73.7	214.4	16	26.2	69	34	472	294	62		51.8771	42.3208	5.11945	4.43686	36.8601	11.2628		124	15	13	108	33
EE0664	EE664	30	2011-03-21	102.8	72.8	206.6	15.9	26.8	68	34	398	261	66		49.2308	40.7692	4.61538	3.84615	39.6154	11.1538		106	12	10	103	29
EE0666	EE666	30	2011-03-21	107.2	81.9	216	15.7	26.6	73	37	719	521	72		56.1538	50.3846	2.88462	2.88462	33.2692	10.5769		262	15	15	173	55
EE0727	NZO-727	30	2011-07-15	109.4	84.3	207.6	14.7	30.5	71	40	589	377	64		51.3298	43.0851	3.7234	4.52128	31.9149	16.7553		162	14	17	120	63
EE0728	NZO-728	30	2011-07-15	100.4	77	183.7	13.2	30.6	71	42	705	498	71		40.6439	37.6258	0.804829	2.21328	43.2596	16.0966		187	4	11	215	80
EE0737	EE0737	30	2011-09-23	118.1	99.2	216.5	13.7	26.6	79	44	724	471	65		64.2553	61.2766	0.851064	2.12766	24.6809	11.0638		288	4	10	116	52
EE0773	EE0773	30	2011-09-22	99.9	83.4	174.5	11.6	31.5	76	46	799	319	40		42.1384	41.195	0	0.943396	38.6792	19.1824		131	0	3	123	61
			EE 30 mean	105.983	80.825	204.508	14.6917	28.775	71.4167	38.9167	635.25	405.667	64.5833		50.5232	43.4124	3.23136	3.87946	35.6239	13.8529		175.083	10.9167	15.8333	145.75	57.0833
FF0552	FF0552	30	2011-09-29	82.1	60.7	166.4	12.9	28.1	69	37	770	191	25		23.6842	15.7895	5.26316	2.63158	53.1579	23.1579		30	10	5	101	44
FF0563	FF0563	30	2011-09-23	76.8	55.4	153.7	11.1	32.6	65	37	872	231	26		19.1304	14.3478	3.04348	1.73913	50.4348	30.4348		33	7	4	116	70
FF0567	FF0567	30	2011-09-26	74.1	53	137.3	10.6	29.5	67	40	677	103	15		16.6667	12.7451	0.980392	2.94118	59.8039	23.5294		13	1	3	61	24
FF0569	FF0569	30	2011-09-26	82	61.8	153.6	11.2	29.6	70	41	541	142	26		21.2766	14.1844	5.67376	1.41844	58.8652	19.8582		20	8	2	83	28
FF0602	CAST-602	30	2011-06-14	79.5	54.8	156.2	12.1	30	65	36	724	232	32		15.5844	10.3896	2.5974	2.5974	63.6364	20.7792		24	6	6	147	48
FF0605	CAST-605	30	2011-06-14	79.7	54.3	157.1	12.1	32.5	64	36	836	244	29		16.4609	9.87654	4.52675	2.05761	55.144	28.3951		24	11	5	134	69
FF0618	CAST-618	30	2011-06-14	86.4	57.7	173.4	14.3	31.4	62	33	1050	380	36		27.4406	18.2058	2.63852	6.59631	47.7573	24.8021		69	10	25	181	94
FF0653	FF0653	30	2011-09-22	71.8	51.6	134.1	8.2	33.8	66	41	445	89	20		11.3636	10.2273	0	1.13636	65.9091	22.7273		9	0	1	58	20
FF0655	FF0655	30	2011-09-26	80.5	55.1	158.9	12.9	30.3	62	34	1047	183	17		25.2747	15.3846	6.04396	3.84615	44.5055	30.2198		28	11	7	81	55
FF6012	CAST-6012	30	2011-06-14	93	57	180.3	13.4	30.7	61	33	700	195	28		30.9278	14.433	6.70103	9.79381	47.4227	21.6495		28	13	19	92	42
FF6046	FF6046	30	2011-09-29	83	56.8	165	12.2	29	65	35	857	255	30		22.0472	13.7795	2.75591	5.51181	55.9055	22.0472		35	7	14	142	56
FF6052	CAST-6052	30	2011-06-14	93.4	65.1	186.5	13.8	29.8	65	35	473	172	36		39.7661	26.9006	5.26316	7.60234	40.9357	19.2982		46	9	13	70	33
			FF 30 mean	81.8583	56.9417	160.208	12.0667	30.6083	65.0833	36.5	749.333	201.417	26.6667		22.4686	14.6886	3.79063	3.98934	53.6232	23.9082		29.9167	7.75	8.66667	105.5	48.5833
GG0001	GG0001	30	2013-04-10	165.8	136.8	352.2	20.1	25.6	80	38	487	244	50		89.3004	58.4362	22.6337	8.23045	6.99589	3.7037		142	55	20	17	9
GG0101	GG0101	30	2013-04-10	160.6	122.7	331.5	21.6	26	74	37	667	257	39		87.1094	46.0938	26.5625	14.4531	6.25	6.64062		118	68	37	16	17
GG0102	GG0102	30	2013-04-10	182.5	150	376.4	20.8	25	81	40	389	219	56		96.789	59.633	27.5229	9.63303	3.21101	0		130	60	21	7	0
GG0764	PWK-764	30	2011-06-28	118.8	83.4	257.8	19.3	26.1	68	32	605	427	71		67.8404	40.1408	12.4413	15.2582	26.9953	5.16432		171	53	65	115	22
GG0765	PWK-765	30	2011-06-29	112.5	77.7	244.8	18.9	28.2	66	31	810	459	57		58.5153	35.8079	12.4454	10.262	32.0961	9.38865		164	57	47	147	43
GG0848	PWK-848	30	2011-06-28	120.4	82.3	258.2	20.6	26.5	67	32	786	478	61		71.4885	37.7358	14.0461	19.7065	22.4319	6.07967		180	67	94	107	29
GG0849	PWK-849	30	2011-06-21	125.1	94.9	265.6	20.1	24.6	72	35	830	460	55		70.3704	49.0196	13.9434	7.40741	21.1329	8.49673		225	64	34	97	39
GG0854	PWK-854	30	2011-06-29	101.4	70.1	214.8	18.1	29.3	67	32	512	289	56		43.0556	30.5556	6.25	6.25	46.1806	10.7639		88	18	18	133	31
GG0855	PWK-855	30	2011-06-14	156.3	125.5	343.3	21.5	22.4	79	37	415	220	53		90.8676	47.9452	36.5297	6.39269	4.56621	4.56621		105	80	14	10	10
GG0860	PWK-860	30	2011-06-15	132.3	103.7	278.3	18.9	26.5	75	37	646	380	59		75.9894	52.7704	17.1504	6.0686	15.8311	8.17942		200	65	23	60	31
GG1084	GG1084	30	2011-04-14	118.4	98.9	239.5	15.9	23.9	80	40	258	85	33		63.0952	55.9524	4.7619	2.38095	33.3333	3.57143		47	4	2	28	3
GG1090	GG1090	30	2011-04-14	134.5	117	278.7	18.2	21.5	83	42	318	106	33		80	60	17.1429	2.85714	11.4286	8.57143		63	18	3	12	9
GG1111	PWK-1111	30	2011-05-24	109.4	77.3	232.9	18.8	25.5	70	33	285	162	57		53.4161	38.5093	11.1801	3.72671	44.7205	1.86335		62	18	6	72	3
GG1112	PWK-1112	30	2011-05-24	121.8	85.6	269.1	20	23.8	69	32	275	182	66		68.5083	34.8066	17.6796	16.0221	29.2818	2.20994		63	32	29	53	4
GG1114	PWK-1114	30	2011-05-24	130	92.9	267.4	18.2	25.9	71	35	381	130	34		72.093	48.062	13.1783	10.8527	23.2558	4.65116		62	17	14	30	6
			GG 30 mean	132.653	101.253	280.7	19.4	25.3867	73.4667	35.5333	510.933	273.2	52		72.5626	46.3646	16.8979	9.30011	21.8474	5.59004		121.333	45.0667	28.4667	60.2667	17.0667
HH0709	WSB-709	30	2011-06-28	137.9	107.2	289.7	19.7	24.1	76	37	591	429	73		87.6168	64.2523	17.2897	6.07477	8.17757	4.20561		275	74	26	35	18
HH0817	WSB-817	30	2011-06-07	142.1	123.6	261.9	15.1	29	85	47	474	321	68		90.9375	88.75	0.625	1.5625	5.3125	3.75		284	2	5	17	12
HH0840	WSB-840	30	2011-06-13	126.9	102	254.8	17	29.4	76	39	283	167	59		69.2771	59.6386	5.42169	4.21687	19.2771	11.4458		99	9	7	32	19
HH0974	WSB-974	30	2011-06-13	127.3	99.2	253.8	16.5	32.1	73	37	259	175	68		67.8161	55.1724	5.74713	6.89655	20.1149	12.069		96	10	12	35	21
HH1168	WSB-1168	30	2011-06-10	133.5	111.7	243.1	14.3	29.6	81	46	410	251	61		78.4	73.2	1.6	3.6	15.6	6		183	4	9	39	15
HH1179	WSB-1179	30	2011-06-09	134.4	111.7	258.2	16.6	28.8	80	42	559	336	60		84.1791	79.7015	2.08955	2.38806	11.3433	4.47761		267	7	8	38	15
HH1199	WSB-1199	30	2011-06-20	126.1	101.6	247	17	25	79	41	554	363	66		82.8729	76.5193	3.03867	3.31492	12.9834	4.14365		277	11	12	47	15
HH1200	WSB-1200	30	2011-06-21	124.2	101.2	244.8	16.6	25.4	79	41	596	462	78		80.2603	72.885	2.1692	5.20607	13.8829	5.85683		336	10	24	64	27
HH1240	WSB-1240	30	2011-06-29	126.8	95.1	273.3	19.6	24.9	74	35	686	467	68		85.1931	57.7253	16.7382	10.7296	10.515	4.29185		269	78	50	49	20
HH1248	WSB-1248	30	2011-06-13	132	104.3	258.3	17.2	30.2	76	39	350	239	68		74.7899	63.8655	5.46218	5.46218	18.0672	7.14286		152	13	13	43	17
HH1306	WSB-1306	30	2011-07-14	144.6	112	284.8	16.5	30.9	75	39	425	275	65		83.2117	70.438	9.12409	3.64963	9.48905	7.29927		193	25	10	26	20
HH1307	WSB-1307	30	2011-07-14	136.8	110.6	256.5	14.8	31.2	76	42	550	350	64		75.0716	71.0602	2.29226	1.7192	14.8997	10.0287		248	8	6	52	35
HH1308	WSB-1308	30	2011-07-14	139.6	114.4	264.1	15.3	31.4	78	42	423	270	64		80.6691	76.2082	2.23048	2.23048	11.8959	7.43494		205	6	6	32	20
HH1309	WSB-1309	30	2011-07-14	131.2	102.1	248.8	14.7	32.9	73	40	509	241	47		70.8333	66.6667	2.08333	2.08333	17.5	11.6667		160	5	5	42	28
			HH 30 mean	133.1	106.907	259.936	16.4929	28.9214	77.2143	40.5	476.357	310.429	64.9286		79.3663	69.7202	5.42225	4.22387	13.5042	7.12948		217.429	18.7143	13.7857	39.3571	20.1429
AA0328	AJ-328	60	2011-06-13	90.8	64.2	170.9	12.9	33.7	65	38	443	130	29		31.7829	28.6822	0	3.10078	40.3101	27.907		37	0	4	52	36
AA0955	AA955	60	2011-03-21	74.1	44.3	155.1	14.6	32.7	55	27	578	314	54		16.6134	15.016	1.27795	0.319489	53.9936	29.393		47	4	1	169	92
AA0960	AA960	60	2011-03-21	82.9	56.6	173	14.5	28.7	63	32	434	191	44		27.8947	25.7895	1.05263	1.05263	51.5789	20.5263		49	2	2	98	39
AA0999	AJ-999	60	2011-06-10	98.4	75.5	177.8	13.3	28.6	72	41	602	325	54		39.5062	37.3457	0.617284	1.54321	47.8395	12.6543		121	2	5	155	41
AA1020	AA1020	60	2011-09-29	103.4	78.8	205.4	16.2	27.2	72	37	982	665	68		49.3976	42.9217	2.86145	3.61446	39.1566	11.4458		285	19	24	260	76
AA1022	AA1022	60	2011-09-29	96.4	71.7	198	15.3	27.5	69	34	571	319	56		41.8239	35.5346	4.08805	2.20126	42.4528	15.7233		113	13	7	135	50
AA1033	AA1033	60	2011-09-23	107.6	86.8	195.2	14.6	26.4	74	42	552	296	54		50.1695	49.8305	0.338983	0	34.5763	15.2542		147	1	0	102	45
AA1041	AJ1041	60	2011-04-14	80	53.3	160.3	14.6	31.1	62	31	371	155	42		20.1299	19.4805	0	0.649351	55.8442	24.026		30	0	1	86	37
AA1042	AJ1042	60	2011-04-14	87.6	52.7	180.8	16.4	28.8	57	28	489	294	60		25.5973	19.1126	2.73037	3.75427	57.3379	17.0648		56	8	11	168	50
AA1046	AJ-1046	60	2011-07-12	93.2	62.2	190.2	15.7	32.1	61	32	659	354	54		33.711	22.9462	5.38244	5.38244	44.7592	21.5297		81	19	19	158	76
AA1047	AJ-1047	60	2011-07-12	106.6	78.9	206	15.8	30	69	37	646	414	64		47.4576	36.3196	5.81114	5.32688	37.2881	15.2542		150	24	22	154	63
AA1048	AJ-1048	60	2011-07-12	108.2	75.9	214.3	17	28.3	66	35	377	185	49		50	31.25	12.5	6.25	43.75	6.25		5	2	1	7	1
AA1072	AA1072	60	2011-09-22	91.2	71.5	161.6	10.7	32	69	41	404	173	43		33.1395	30.814	0	2.32558	42.4419	24.4186		53	0	4	73	42
			AA 60 mean	93.8769	67.1077	183.738	14.7385	29.7769	65.6923	35	546.769	293.462	51.6154		35.9403	30.3879	2.82002	2.73233	45.4869	18.5729		90.3077	7.23077	7.76923	124.385	49.8462
BB0001	BB0001	60	2013-01-31	47.3	24.8	98.4	10.7	36.4	52	27	582	253	43		0	0	0	0	39.2857	60.7143		0	0	0	99	153
BB0002	BB0002	60	2013-01-31	59.4	31.7	116.3	11.5	31	54	29	514	303	59		0.398406	0	0	0.398406	56.9721	42.6295		0	0	1	143	107
BB1664	B6-1664	60	2011-06-21	92	43.5	180.6	15	31.2	47	24	707	436	62		22.2988	9.88506	1.83908	10.5747	60.6897	17.0115		43	8	46	264	74
BB1717	B6-1717	60	2011-06-07	96	67.8	176.3	12.7	35.6	65	37	829	496	60		38.7879	34.5455	0.20202	4.0404	40	21.2121		171	1	20	198	105
BB1901	B6-1901	60	2011-06-20	88.3	47.7	173.2	14.2	30.5	54	28	867	569	66		17.6056	9.6831	0.528169	7.39437	64.9648	17.4296		55	3	42	369	99
BB2728	B6-2728	60	2011-06-10	96.3	58.9	179.6	13.1	30.3	60	33	451	247	55		26.0163	18.2927	2.43902	5.28455	62.6016	11.3821		45	6	13	154	28
BB2751	B6-2751	60	2011-06-09	104.1	70.1	209.3	15.7	29.7	65	33	934	670	72		47.3842	35.426	2.98954	8.96861	42.003	10.6129		237	20	60	281	71
BB2805	B6-2805	60	2011-05-24	86.2	46.3	170.2	13.9	30.1	53	27	428	262	61		11.1111	6.51341	0.766284	3.83142	77.3946	11.4943		17	2	10	202	30
BB2806	B6-2806	60	2011-05-24	92.2	57.2	179.2	13.7	28.2	60	31	294	193	66		21.3542	17.1875	2.08333	2.08333	68.2292	10.4167		33	4	4	131	20
BB2807	B6-2807	60	2011-05-24	94.8	60.9	190.5	15	31	62	31	613	380	62		26.9129	17.942	3.16623	5.80475	60.1583	12.9288		68	12	22	228	49
BB2808	B6-2808	60	2011-05-24	94.6	61.6	189.2	15.1	30.7	63	32	329	193	59		28.6458	22.9167	2.08333	3.64583	59.8958	11.4583		44	4	7	115	22
			BB 60 mean	86.4727	51.8636	169.345	13.6909	31.3364	57.7273	30.1818	595.273	363.818	60.4545		21.865	15.672	1.46336	4.72967	57.4723	20.6627		64.8182	5.45455	20.4545	198.545	68.9091
CC1264	129-1264	60	2011-06-13	76.7	46.5	151.8	14	31.8	58	30	693	403	58		12.1891	9.20398	1.49254	1.49254	65.6716	22.1393		37	6	6	264	89
CC1266	129-1266	60	2011-06-10	76.4	50.6	141.1	11.7	29.4	64	36	452	294	65		12.2867	11.9454	0	0.341297	69.2833	18.43		35	0	1	203	54
CC1268	129-1268	60	2011-06-08	90.7	56.2	179.2	15	28.8	59	31	921	574	62		28.2723	20.7679	2.6178	4.88656	53.4031	18.3246		119	15	28	306	105
CC1668	CC1668	60	2011-03-21	88.3	57.8	181	15.3	28.8	62	31	386	235	61		27.7778	23.9316	1.7094	2.13675	56.4103	15.812		56	4	5	132	37
CC1669	CC1669	60	2011-03-21	91.6	49.7	196.7	18.8	26.7	52	24	578	345	60		33.4302	13.3721	6.97674	13.0814	47.3837	19.186		46	24	45	163	66
CC1670	CC1670	60	2011-03-21	87.2	51.5	188.3	17.6	29.7	54	26	1043	529	51		29.3561	17.2348	5.87121	6.25	46.2121	24.4318		91	31	33	244	129
CC1671	129-1671	60	2011-04-14	78	48.3	155.6	14.1	29.7	59	30	254	104	41		12.6214	11.6505	0.970874	0	69.9029	17.4757		12	1	0	72	18
CC1699	CC1699	60	2011-03-21	94.9	52.7	206.6	19.6	26.8	54	25	346	223	64		30.8057	7.58294	2.8436	20.3791	55.9242	13.2701		16	6	43	118	28
CC1706	129-1706	60	2011-05-24	94	40.7	186.7	17.6	29.9	44	22	536	387	72		20.7254	3.62694	1.03627	16.0622	64.5078	14.7668		14	4	62	249	57
CC1707	129-1707	60	2011-05-24	92.5	43.9	199.7	20.1	29.5	46	21	326	147	45		29.4521	8.21918	3.42466	17.8082	52.7397	17.8082		12	5	26	77	26
CC1708	129-1708	60	2011-05-24	100.7	66.4	219.9	18.7	23.7	63	30	714	334	47		48.9489	30.9309	6.00601	12.012	41.4414	9.60961		103	20	40	138	32
CC1709	129-1709	60	2011-05-24	90.6	54.8	195	18.3	28.2	56	27	282	144	51		33.5664	22.3776	2.7972	8.39161	47.5524	18.8811		32	4	12	68	27
CC1796	129-1796	60	2011-07-12	73.7	40.4	154.1	13.2	36.4	51	26	481	286	59		12.2807	8.07018	0.701754	3.50877	56.1404	31.5789		23	2	10	160	90
CC1797	129-1797	60	2011-07-12	89.6	55.7	183.2	14.6	31.1	60	30	544	365	67		20.8791	15.1099	0.824176	4.94505	64.8352	14.2857		55	3	18	236	52
CC1798	129-1798	60	2011-07-12	93.4	59.2	187.3	15.3	28.3	61	31	419	302	72		22.9236	19.9336	0.996678	1.99335	65.4485	11.6279		60	3	6	197	35
CC1803	129-1803	60	2011-07-14	88.5	61.1	175.1	14.3	31.7	63	33	624	484	78		32.5052	29.3996	2.07039	1.0352	45.3416	22.1532		142	10	5	219	107
CC1804	129-1804	60	2011-07-14	91.5	58.4	184	15.4	35.2	57	29	959	640	67		33.6463	24.8826	3.91236	4.85133	38.1847	28.169		159	25	31	244	180
			CC 60 mean	88.1353	52.5824	181.488	16.0941	29.7471	56.6471	28.3529	562.235	340.941	60		25.9804	16.367	2.60304	7.01032	55.3166	18.703		59.5294	9.58824	21.8235	181.765	66.5882
DD1669	NOD-1669	60	2011-06-08	116	62.4	233.7	18.7	29.9	52	27	558	355	64		50.8475	21.1864	5.64972	24.0113	34.1808	14.9718		75	20	85	121	53
DD1843	NOD-1843	60	2011-06-14	121.4	61.7	244.9	18.7	30.5	50	25	504	336	67		58.5075	22.0896	8.95522	27.4627	30.7463	10.7463		74	30	92	103	36
DD1876	DD1876	60	2011-03-21	96.6	34	183.5	17	34.8	35	18	410	218	53		25.3456	4.14747	0	21.1982	49.3088	25.3456		9	0	46	107	55
DD1877	DD1877	60	2011-03-21	91.7	43.4	177.3	16.4	32	47	24	672	427	64		25.5869	10.3286	2.34742	12.9108	53.0516	21.3615		44	10	55	226	91
DD1878	DD1878	60	2011-03-21	101.2	43	192	16.6	30.7	43	23	426	308	72		26.3844	8.79479	0	17.5896	57.6547	15.9609		27	0	54	177	49
DD1879	DD1879	60	2011-03-21	87.4	41.1	170.7	14.8	32	47	24	361	232	64		18.6147	9.09091	0.4329	9.09091	58.0087	23.3766		21	1	21	134	54
DD1921	DD1921	60	2011-09-23	111.5	57.5	233.1	17.4	31.4	51	25	497	223	45		46.8468	20.7207	2.7027	23.4234	36.4865	16.6667		46	6	52	81	37
DD2036	DD2036	60	2011-09-22	79	55.3	140.4	10.9	32.8	64	39	269	89	33		14.7727	13.6364	0	1.13636	52.2727	32.9545		12	0	1	46	29
DD2042	DD2042	60	2011-09-26	119.2	52.6	244.6	18.5	32.7	45	22	922	757	82		47.8836	13.0952	3.30688	31.4815	40.4762	11.6402		99	25	238	306	88
			DD 60 mean	102.667	50.1111	202.244	16.5556	31.8667	48.2222	25.2222	513.222	327.222	60.4444		34.9766	13.6767	2.59943	18.7005	45.7985	19.2249		45.2222	10.2222	71.5556	144.556	54.6667
EE0028	NZO-28	60	2011-06-20	101.2	58.2	189.5	14.7	32.5	55	30	814	524	64		39.1969	26.7686	1.72084	10.7075	42.065	18.7381		140	9	56	220	98
EE0477	NZO-477	60	2011-06-08	110.3	64.6	206.3	15.1	31.8	57	31	808	537	66		47.5746	29.6642	3.54478	14.3657	38.0597	14.3657		159	19	77	204	77
EE0490	NZO-490	60	2011-06-21	102.8	55.9	199.5	14.6	29.8	55	28	603	421	70		40	20.9524	2.85714	16.1905	46.9048	13.0952		88	12	68	197	55
EE0579	NZO-579	60	2011-06-13	108.1	64.4	213.2	16.6	33.2	57	29	683	402	59		45.1372	26.1845	4.2394	14.7132	37.6559	17.207		105	17	59	151	69
EE0662	EE662	60	2011-03-21	104	68.3	219.6	17	30.4	61	30	298	200	67		46.7337	31.1558	7.53769	8.0402	39.6985	13.5678		62	15	16	79	27
EE0663	EE663	60	2011-03-21	105	70.7	215.9	16	28	63	32	346	170	49		49.7041	35.503	4.73373	9.46746	38.4615	11.8343		60	8	16	65	20
EE0664	EE664	60	2011-03-21	109.3	72.1	226.6	16.9	28.8	64	32	390	262	67		50.9579	35.6322	6.13027	9.1954	40.613	8.42912		93	16	24	106	22
EE0666	EE666	60	2011-03-21	111	79	224.3	16.7	25.9	69	35	663	490	74		57.6687	43.7628	6.95296	6.95296	33.9468	8.38446		214	34	34	166	41
EE0737	EE0737	60	2011-09-23	120.2	92.8	219.6	16.1	26.1	72	41	900	596	66		67.8992	58.8235	2.68908	6.38656	18.8235	13.2773		350	16	38	112	79
EE0773	EE0773	60	2011-09-22	109.9	78.3	193	13.8	29.7	67	40	739	317	43		46.2025	39.8734	0.316456	6.01266	39.2405	14.557		126	1	19	124	46
			EE 60 mean	108.18	70.43	210.75	15.75	29.62	62	32.8	624.4	391.9	62.5		49.1075	34.832	4.07223	10.2032	37.5469	13.3456		139.7	14.7	40.7	142.4	53.4
FF0552	FF0552	60	2011-09-29	76.7	57.2	136.3	9.4	28.2	72	44	854	190	22		8.46561	6.87831	1.0582	0.529101	75.6614	15.873		13	2	1	143	30
FF0563	FF0563	60	2011-09-23	69.3	43.7	130.5	9.3	36.4	58	34	895	158	18		7.00637	5.73248	0.636943	0.636943	58.5987	34.3949		9	1	1	92	54
FF0567	FF0567	60	2011-09-26	73.7	48.4	139.7	9.6	33.6	61	36	600	129	21		11.7188	7.8125	2.34375	1.5625	58.5938	29.6875		10	3	2	75	38
FF0569	FF0569	60	2011-09-26	74.3	46.2	136.8	9.7	33.5	58	34	433	129	30		6.25	3.125	1.5625	1.5625	64.8438	28.9062		4	2	2	83	37
FF0602	CAST-602	60	2011-06-14	75.8	48.9	142.8	10	30.2	63	35	740	235	32		10.6838	5.12821	1.28205	4.2735	68.3761	20.9402		12	3	10	160	49
FF0605	CAST-605	60	2011-06-14	78.1	47.8	145.9	10.6	31.9	59	34	819	245	30		13.1148	6.55738	1.22951	5.32787	64.3443	22.541		16	3	13	157	55
FF0618	CAST-618	60	2011-06-14	87.2	50.8	168.8	13.1	31.6	56	30	1008	328	33		24.159	15.2905	2.44648	6.42202	51.3761	24.4648		50	8	21	168	80
FF0653	FF0653	60	2011-09-22	70.5	49.1	128.4	9.6	35.8	63	38	479	73	15		9.72222	8.33333	0	1.38889	52.7778	37.5		6	0	1	38	27
FF0655	FF0655	60	2011-09-26	79.2	50.2	151.7	10.5	30.6	62	35	1025	173	17		13.9535	8.13954	0.581395	5.23256	61.0465	25		14	1	9	105	43
FF6012	CAST-6012	60	2011-06-14	76	42.5	147.1	9.9	34.3	55	31	672	184	27		15.847	4.91803	0.546448	10.3825	54.0984	30.0546		9	1	19	99	55
FF6046	FF6046	60	2011-09-29	72.5	44	141.9	10.7	32.8	57	31	987	265	27		11.3636	7.57576	0.757576	3.0303	60.6061	28.0303		20	2	8	160	74
FF6052	CAST-6052	60	2011-06-14	94.5	54.6	184.7	14.1	30.1	57	30	410	150	37		35.5705	19.4631	4.69799	11.4094	46.3087	18.1208		29	7	17	69	27
			FF 60 mean	77.3167	48.6167	146.217	10.5417	32.4167	60.0833	34.3333	743.5	188.25	25.75		13.9879	8.24618	1.42857	4.31317	59.7193	26.2928		16	2.75	8.66667	112.417	47.4167
GG0001	GG0001	60	2013-04-10	139.5	111.1	288	18.2	26.4	77	38	441	244	55		84.3621	67.9012	10.6996	5.76132	11.5226	4.11523		165	26	14	28	10
GG0101	GG0101	60	2013-04-10	111.2	86	226.5	15.4	29	75	37	481	162	34		50.9317	42.236	4.34783	4.34783	44.0994	4.96894		68	7	7	71	8
GG0102	GG0102	60	2013-04-10	132.1	102.6	284.7	17.7	28.9	75	35	838	335	40		77.2455	58.0838	13.7725	5.38922	16.1677	6.58683		194	46	18	54	22
GG0764	PWK-764	60	2011-06-28	110.8	50.1	244.7	21.3	30.3	44	20	616	452	73		42.5721	5.09978	3.10421	34.3681	44.1242	13.3038		23	14	155	199	60
GG0765	PWK-765	60	2011-06-29	104.4	49	222.8	19.4	31.7	46	22	993	582	59		34.9398	6.36833	2.58176	25.9897	47.5043	17.5559		37	15	151	276	102
GG0848	PWK-848	60	2011-06-28	111.8	52	243.7	20.3	30.5	46	21	850	548	64		41.1335	5.85009	3.47349	31.8099	48.0804	10.7861		32	19	174	263	59
GG0849	PWK-849	60	2011-06-21	98.3	57.1	206.4	17.2	30	58	28	810	465	57		30.3879	17.0259	2.15517	11.2069	59.4828	10.1293		79	10	52	276	47
GG0854	PWK-854	60	2011-06-29	95.6	43.2	199.2	17.9	31.5	44	21	654	376	57		24	2.66667	2.4	18.9333	57.6	18.4		10	9	71	216	69
GG0855	PWK-855	60	2011-06-14	105.8	65.2	225.9	17.7	28.3	61	29	526	332	63		41.3897	23.8671	4.22961	13.2931	51.3595	7.25075		79	14	44	170	24
GG1084	GG1084	60	2011-04-14	93.1	67.6	199.4	15.9	29.9	69	34	254	62	24		32.7869	27.8689	1.63934	3.27869	52.459	14.7541		17	1	2	32	9
GG1090	GG1090	60	2011-04-14	99.4	83.4	190	13.5	25.2	79	43	212	87	41		40.6977	36.0465	4.65116	0	44.186	15.1163		31	4	0	38	13
GG1111	PWK-1111	60	2011-05-24	114.4	84.6	254.8	19.6	26.2	71	33	530	246	46		60	37.551	15.9184	6.53061	30.6122	9.38776		92	39	16	75	23
GG1112	PWK-1112	60	2011-05-24	125.7	84.6	278.3	20.8	25.1	66	31	252	136	54		62.963	26.6667	13.3333	22.963	34.8148	2.22222		36	18	31	47	3
GG1114	PWK-1114	60	2011-05-24	123.9	86.2	265.3	19.3	27.2	67	32	351	125	36		61.2903	32.2581	16.129	12.9032	29.0323	9.67742		40	20	16	36	12
			GG 60 mean	111.857	73.05	237.836	18.1571	28.5857	62.7143	30.2857	557.714	296.571	50.2143		48.9072	27.8207	7.0311	14.0553	40.7889	10.3039		64.5	17.2857	53.6429	127.214	32.9286
HH0709	WSB-709	60	2011-06-28	122.3	70.5	252.9	20.4	26.5	57	28	571	437	77		68.8073	36.6972	7.56881	24.5413	25.6881	5.50459		160	33	107	112	24
HH0817	WSB-817	60	2011-06-07	128.1	104.1	247.7	15.3	28.3	79	42	489	336	69		80.2985	73.1343	3.28358	3.8806	14.9254	4.77612		245	11	13	50	16
HH0840	WSB-840	60	2011-06-13	112.5	86.5	222.9	15.8	29.6	72	38	332	200	60		52.7638	42.2111	5.02513	5.52764	35.1759	12.0603		84	10	11	70	24
HH0974	WSB-974	60	2011-06-13	109.6	82	207.2	14.8	31.2	70	38	358	226	63		51.5556	41.3333	2.22222	8	33.3333	15.1111		93	5	18	75	34
HH1168	WSB-1168	60	2011-06-10	104	64.2	199.5	14.4	30.3	61	32	418	237	57		43.2203	28.8136	3.38983	11.0169	44.9153	11.8644		68	8	26	106	28
HH1179	WSB-1179	60	2011-06-09	117.4	80.9	238.9	18.3	27.7	68	34	548	340	62		67.2566	46.3127	6.19469	14.7493	23.3038	9.43953		157	21	50	79	32
HH1199	WSB-1199	60	2011-06-20	117.1	73.9	240.4	19.5	25.2	63	31	542	382	70		65.8793	39.6325	8.39895	17.8478	28.084	6.03674		151	32	68	107	23
HH1200	WSB-1200	60	2011-06-21	122.6	77.5	259.8	19.5	25.9	63	30	564	415	74		71.0145	38.6473	9.17874	23.1884	24.3961	4.58937		160	38	96	101	19
HH1240	WSB-1240	60	2011-06-29	122.3	75.1	261	20.5	26	59	28	865	547	63		66.4835	32.6007	8.05861	25.8242	26.7399	6.77656		178	44	141	146	37
HH1248	WSB-1248	60	2011-06-13	120.6	84.7	236.4	16.6	31.3	68	36	436	275	63		63.1387	44.1606	4.74453	14.2336	28.1022	8.75912		121	13	39	77	24
HH1306	WSB-1306	60	2011-07-14	145.9	100.8	312.4	19.6	28.5	67	32	507	346	68		81.4493	36.8116	22.6087	22.029	13.6232	4.92754		127	78	76	47	17
HH1307	WSB-1307	60	2011-07-14	135.7	100.7	279.7	18.3	29.4	71	36	596	377	63		74.2021	46.5426	19.9468	7.71277	17.2872	8.51064		175	75	29	65	32
HH1308	WSB-1308	60	2011-07-14	144.7	110.1	289.4	17.2	28.7	74	39	471	291	62		82.4138	53.7931	16.8966	11.7241	12.7586	4.82759		156	49	34	37	14
HH1309	WSB-1309	60	2011-07-14	136.9	98.9	273.3	17.1	30.7	68	36	494	260	53		74.1313	49.4208	13.1274	11.583	16.6023	9.26641		128	34	30	43	24
			HH 60 mean	124.264	86.4214	251.536	17.6643	28.5214	67.1429	34.2857	513.643	333.5	64.5714		67.3296	43.5794	9.33175	14.4185	24.6382	8.03214		143.071	32.2143	52.7143	79.6429	24.8571
AA0328	AJ-328	90	2011-06-13	85.5	56	157	12.9	30.9	62	35	464	119	26		22.8814	20.339	0.847458	1.69491	55.9322	21.1864		24	1	2	66	25
AA0955	AA955	90	2011-03-21	72	41.4	150.1	14.6	32.5	54	27	601	295	49		10.2041	7.82313	0	2.38095	57.8231	31.9728		23	0	7	170	94
AA0957	AJ-957	90	2011-06-15	105.4	69.2	194.3	15.5	30	62	34	1090	615	56		46.7427	35.9935	2.443	8.30619	37.4593	15.798		221	15	51	230	97
AA0960	AA960	90	2011-03-21	86.3	56.6	169.1	14.5	28.4	62	32	429	185	43		26.087	20.1087	1.08696	4.8913	52.7174	21.1957		37	2	9	97	39
AA0999	AJ-999	90	2011-06-10	96.9	68.8	174	13.5	29.1	66	38	623	312	50		36.9775	32.4759	0	4.50161	44.0514	18.9711		101	0	14	137	59
AA1020	AA1020	90	2011-09-29	99.9	70.4	196.9	16	28.4	66	34	1112	663	60		45.3172	38.2175	2.56798	4.53172	38.8218	15.861		253	17	30	257	105
AA1022	AA1022	90	2011-09-29	98.8	66.1	189.9	14.8	29	64	34	648	371	57		40	31.8919	0.810811	7.2973	45.6757	14.3243		118	3	27	169	53
AA1033	AA1033	90	2011-09-23	97.4	74.5	180.6	13.5	27.2	71	40	571	301	53		42.6667	37.3333	2	3.33333	43.6667	13.6667		112	6	10	131	41
AA1046	AJ-1046	90	2011-07-12	104.9	65.2	215.1	17.1	30.2	58	30	615	315	51		44.9045	24.8408	7.32484	12.7389	37.8981	17.1975		78	23	40	119	54
AA1047	AJ-1047	90	2011-07-12	105.1	61.3	211.6	17.6	29.8	55	28	734	460	63		43.3551	24.6187	5.22876	13.5076	41.3943	15.2505		113	24	62	190	70
AA1048	AJ-1048	90	2011-07-12	113.5	64.4	237.4	18.7	29.3	54	27	336	156	46		52.2581	18.7097	8.3871	25.1613	32.9032	14.8387		29	13	39	51	23
AA1066	AJ-1066	90	2011-07-15	103.2	59.2	215.1	18.2	29.7	53	26	393	218	55		40.553	17.0507	6.91244	16.5899	39.6313	19.8157		37	15	36	86	43
AA1067	AJ-1067	90	2011-07-15	97.3	62.2	196.2	16.8	29.6	58	30	310	159	51		40.5063	29.7468	5.06329	5.6962	41.1392	18.3544		47	8	9	65	29
AA1072	AA1072	90	2011-09-22	99.9	79.7	177.1	12.5	27.7	74	43	449	192	43		41.8848	39.267	1.57068	1.04712	43.4555	14.6597		75	3	2	83	28
			AA 90 mean	97.5786	63.9286	190.314	15.4429	29.4143	61.3571	32.7143	598.214	311.5	50.2143		38.167	27.0298	3.16024	7.97702	43.7549	18.078		90.5714	9.28571	24.1429	132.214	54.2857
BB0001	BB0001	90	2013-01-31	47.8	20.4	107.2	10.8	38.7	44	22	512	182	36		1.10497	0	0	1.10497	36.4641	62.4309		0	0	2	66	113
BB0002	BB0002	90	2013-01-31	48.7	27.4	101.4	11.3	32.1	55	27	581	387	67		0.518134	0.259067	0	0.259067	50.5181	48.9637		1	0	1	195	189
BB1664	B6-1664	90	2011-06-21	95.2	32.5	179.8	14.7	32.9	35	18	740	466	63		18.7097	4.73118	0.215054	13.7634	64.086	17.2043		22	1	64	298	80
BB1717	B6-1717	90	2011-06-07	90.5	62.1	167.2	12.6	34.1	64	36	841	517	61		33.9147	29.6512	0.387597	3.87597	44.9612	21.124		153	2	20	232	109
BB1901	B6-1901	90	2011-06-20	95.3	37.3	182	14.5	33	41	21	777	511	66		21.7647	5.88235	0.588235	15.2941	59.4118	18.8235		30	3	78	303	96
BB2728	B6-2728	90	2011-06-10	99.4	54.9	189.2	13.5	30.4	55	30	553	290	52		33.564	18.3391	3.11419	12.1107	52.2491	14.1869		53	9	35	151	41
BB2751	B6-2751	90	2011-06-09	97.6	57.7	189.7	15.1	28.4	58	31	939	662	71		32.5265	21.0287	2.118	9.37973	54.3116	13.1619		139	14	62	359	87
BB2805	B6-2805	90	2011-05-24	92.6	44	178.3	14.4	29.1	48	25	348	206	59		18.5366	8.78049	0.487805	9.26829	66.3415	15.122		18	1	19	136	31
BB2806	B6-2806	90	2011-05-24	91.4	48.5	174.7	14.2	27.9	54	28	269	177	66		14.7727	9.09091	0.568182	5.11364	75.5682	9.65909		16	1	9	133	17
BB2807	B6-2807	90	2011-05-24	86.8	41.4	174.2	14.6	31.3	48	23	488	297	61		14.8649	7.09459	0.675676	7.09459	68.2432	16.8919		21	2	21	202	50
BB2808	B6-2808	90	2011-05-24	86.7	46.2	173.3	14.7	27.1	54	27	332	201	61		9	4	0.5	4.5	77.5	13.5		8	1	9	155	27
			BB 90 mean	84.7273	42.9455	165.182	13.6727	31.3636	50.5455	26.1818	580	354.182	60.2727		18.1161	9.89615	0.786794	7.43314	59.0595	22.8244		41.9091	3.09091	29.0909	202.727	76.3636
CC1264	129-1264	90	2011-06-13	78.2	47.4	153.1	13.3	30.2	59	31	684	434	63		13.8568	9.00693	1.15473	3.69515	64.4342	21.709		39	5	16	279	94
CC1266	129-1266	90	2011-06-10	79.1	51.6	147.3	12	27.4	64	36	626	381	61		13.9474	8.94737	1.31579	3.68421	69.2105	16.8421		34	5	14	263	64
CC1268	129-1268	90	2011-06-08	88.8	49.8	172.7	13.8	29.3	56	29	865	557	64		21.9424	10.2518	3.05755	8.63309	62.2302	15.8273		57	17	48	346	88
CC1668	CC1668	90	2011-03-21	93.6	55.1	188.7	16.5	29.8	57	29	411	225	55		32.5893	25	1.33929	6.25	51.7857	15.625		56	3	14	116	35
CC1669	CC1669	90	2011-03-21	90	47.3	183.2	17.1	29.5	51	25	524	304	58		25.4125	12.2112	4.29043	8.91089	54.4554	20.132		37	13	27	165	61
CC1670	CC1670	90	2011-03-21	86.1	41.6	175.5	16.6	32.8	47	23	1006	529	53		21.2121	9.2803	2.46212	9.4697	53.2197	25.5682		49	13	50	281	135
CC1699	CC1699	90	2011-03-21	101.5	47.7	204.1	18.3	30.3	46	23	388	227	59		38.2883	18.018	5.40541	14.8649	49.0991	12.6126		40	12	33	109	28
CC1706	129-1706	90	2011-05-24	100	39.6	187.6	17.2	30.3	41	21	495	331	67		21.2121	6.66667	0.909091	13.6364	65.1515	13.6364		22	3	45	215	45
CC1707	129-1707	90	2011-05-24	88	44.4	172.5	15.1	29.6	50	25	311	182	59		17.1271	11.0497	0	6.07735	68.5083	14.3646		20	0	11	124	26
CC1708	129-1708	90	2011-05-24	90	47.3	189.1	16.5	32.3	49	24	606	300	50		28.7625	11.7057	4.01338	13.0435	49.8328	21.4047		35	12	39	149	64
CC1709	129-1709	90	2011-05-24	91.8	45.8	180.4	15.6	33.5	49	25	253	119	47		22.0339	11.8644	1.69491	8.47458	61.0169	16.9492		14	2	10	72	20
CC1796	129-1796	90	2011-07-12	75.7	42	156.1	14.4	33.1	52	26	473	254	54		6.32411	4.34783	0.790514	1.18577	66.7984	26.8775		11	2	3	169	68
CC1797	129-1797	90	2011-07-12	94.5	56.5	194.8	15.8	28.5	59	29	496	329	66		23.7805	12.1951	4.26829	7.31707	64.3293	11.8902		40	14	24	211	39
CC1798	129-1798	90	2011-07-12	101.3	50.8	203.2	16.7	30.7	50	25	392	274	70		27.4725	10.989	2.5641	13.9194	61.1722	11.3553		30	7	38	167	31
CC1803	129-1803	90	2011-07-14	88	61.9	170.2	13.3	30.3	64	35	742	504	68		27.4354	24.8509	1.19284	1.39165	52.0875	20.4771		125	6	7	262	103
CC1804	129-1804	90	2011-07-14	77.9	53.2	149.5	12.4	31.6	62	33	751	444	59		20.316	19.1874	0.902935	0.225734	53.4989	26.1851		85	4	1	237	116
			CC 90 mean	89.0312	48.875	176.75	15.2875	30.575	53.5	27.4375	563.938	337.125	59.5625		22.6071	12.8483	2.21009	7.54871	59.1769	18.216		43.375	7.375	23.75	197.812	63.5625
DD1649	NOD-1649	90	2011-06-15	113.3	64.2	216.8	16.1	30.5	55	30	749	462	62		51.41	29.5011	2.38612	19.5228	36.2256	12.3644		136	11	90	167	57
DD1669	NOD-1669	90	2011-06-08	113.9	47.2	219.6	17.8	32.6	42	22	524	361	69		41.6667	11.6667	1.38889	28.6111	42.2222	16.1111		42	5	103	152	58
DD1843	NOD-1843	90	2011-06-14	121.4	47.2	243.7	19.3	33.5	40	19	557	388	70		48.062	10.3359	3.35917	34.3669	37.2093	14.7287		40	13	133	144	57
DD1876	DD1876	90	2011-03-21	104.4	32.4	190.9	17.9	33.4	32	17	343	205	60		25.9804	6.37255	0	19.6078	52.9412	21.0784		13	0	40	108	43
DD1877	DD1877	90	2011-03-21	107.5	35	197.9	17.3	33.6	34	18	630	405	64		27.9703	6.18812	1.73267	20.0495	55.6931	16.3366		25	7	81	225	66
DD1878	DD1878	90	2011-03-21	104.5	31.8	188.9	16.5	34.1	31	17	514	376	73		26.1333	4.26667	1.33333	20.5333	53.6	20.2667		16	5	77	201	76
DD1879	DD1879	90	2011-03-21	100.4	28.5	178.7	14.7	34.1	30	16	343	216	63		20.4651	3.72093	0	16.7442	59.0698	20.4651		8	0	36	127	44
DD1921	DD1921	90	2011-09-23	103.1	46.1	215.5	17	33.6	44	21	547	203	37		35.1485	11.8812	0.990099	22.2772	45.0495	19.802		24	2	45	91	40
DD2036	DD2036	90	2011-09-22	87.2	46.3	164.7	11.6	33.4	51	29	456	104	23		20.3883	11.6505	0.970874	7.76699	62.1359	17.4757		12	1	8	64	18
DD2042	DD2042	90	2011-09-26	121.8	39.1	228.5	18.9	33.6	34	18	1081	894	83		41.8813	6.04703	0.55991	35.2744	41.9933	16.1254		54	5	315	375	144
			DD 90 mean	107.75	41.78	204.52	16.71	33.24	39.3	20.7	574.4	361.4	60.4		33.9106	10.1631	1.27211	22.4754	48.614	17.4754		37	4.9	92.8	165.4	60.3
EE0028	NZO-28	90	2011-06-20	104.4	55.7	214.8	16.2	33.7	52	26	764	467	61		41.8455	20.1717	4.50644	17.1674	41.4163	16.7382		94	21	80	193	78
EE0477	NZO-477	90	2011-06-08	109	62	201.5	15.3	30.5	55	30	807	530	66		43.1002	23.2514	4.15879	15.69	43.4783	13.4215		123	22	83	230	71
EE0490	NZO-490	90	2011-06-21	94.7	47.2	186.6	13.9	33.1	50	26	644	424	66		29.078	12.5296	1.41844	15.13	50.8274	20.0946		53	6	64	215	85
EE0579	NZO-579	90	2011-06-13	111.1	60.3	218.5	16.6	34.3	53	27	595	357	60		42.6966	20.2247	4.49438	17.9775	41.0112	16.2921		72	16	64	146	58
EE0662	EE662	90	2011-03-21	110.6	62.3	235.7	17.9	29.9	56	26	280	186	66		49.1892	27.027	7.02703	15.1351	43.7838	7.02703		50	13	28	81	13
EE0663	EE663	90	2011-03-21	110.7	50.7	225.5	18.2	31.6	46	23	462	262	57		47.1264	20.6897	3.44828	22.9885	36.7816	16.092		54	9	60	96	42
EE0664	EE664	90	2011-03-21	113.7	55.9	234.1	16.8	31.3	50	24	395	226	57		48.8889	20	5.33333	23.5556	38.2222	12.8889		45	12	53	86	29
EE0666	EE666	90	2011-03-21	108.9	58.6	224.3	17.2	30.5	54	26	692	476	69		45.4737	23.5789	2.94737	18.9474	43.7895	10.7368		112	14	90	208	51
EE0727	NZO-727	90	2011-07-15	112.8	74.5	228.2	16.1	32.7	60	32	548	336	61		47.1642	28.0597	5.67164	13.4328	34.6269	18.209		94	19	45	116	61
EE0728	NZO-728	90	2011-07-15	106.8	71.3	214.7	15	31.1	62	33	707	439	62		42.9224	27.3973	5.47945	10.0457	42.0091	15.0685		120	24	44	184	66
EE0730	NZO-730	90	2011-07-15	112.3	73.3	228.4	16.6	30.8	61	31	718	458	64		52.2976	34.3545	6.78337	11.1597	32.3851	15.3173		157	31	51	148	70
EE0735	NZO-735	90	2011-07-15	113.5	80.1	232.3	16.5	29.1	65	33	684	346	51		51.8841	35.6522	6.95652	9.27536	31.5942	16.5217		123	24	32	109	57
EE0736	NZO-736	90	2011-07-15	109.7	75.1	225.1	16	30	65	33	664	366	55		46.3014	30.6849	3.56164	12.0548	40.8219	12.8767		112	13	44	149	47
EE0737	EE0737	90	2011-09-23	117.6	81.6	211.1	15.3	29	65	37	800	541	68		59.4444	46.6667	2.40741	10.3704	26.4815	14.0741		252	13	56	143	76
EE0773	EE0773	90	2011-09-22	103.3	63.1	194.9	14.4	30.7	57	32	778	323	42		38.8199	25.4658	1.86335	11.4907	44.4099	16.7702		82	6	37	143	54
			EE 90 mean	109.273	64.78	218.38	16.1333	31.22	56.7333	29.2667	635.867	382.467	60.3333		45.7488	26.3836	4.40383	14.9614	39.4426	14.8086		102.867	16.2	55.4	149.8	57.2
FF0552	FF0552	90	2011-09-29	78	49.8	145.1	10.5	31.9	62	37	826	174	21		15.0289	8.09249	1.7341	5.20231	59.5376	25.4335		14	3	9	103	44
FF0563	FF0563	90	2011-09-23	72.8	41.5	138.2	9.4	34.9	54	32	807	150	19		9.39597	4.02685	1.34228	4.02685	58.3893	32.2148		6	2	6	87	48
FF0567	FF0567	90	2011-09-26	72.1	39.5	138.9	9.7	34.4	55	30	660	143	22		11.9718	5.6338	0.704225	5.6338	54.9296	33.0986		8	1	8	78	47
FF0569	FF0569	90	2011-09-26	71.2	39.2	134.1	9.2	35.2	52	31	563	154	27		5.22876	2.61438	0	2.61438	62.0915	32.6797		4	0	4	95	50
FF0602	CAST-602	90	2011-06-14	75.2	47.9	139.2	10.2	31.7	61	35	849	217	26		9.72222	4.62963	1.38889	3.7037	63.8889	26.3889		10	3	8	138	57
FF0605	CAST-605	90	2011-06-14	76.3	42.1	139.5	9.4	34.5	55	32	913	237	26		7.62712	3.38983	0.423729	3.81356	63.1356	29.2373		8	1	9	149	69
FF0618	CAST-618	90	2011-06-14	81.8	39	154.8	12.3	35	48	26	1162	393	34		16.8367	8.16327	0.765306	7.90816	54.0816	29.0816		32	3	31	212	114
FF0653	FF0653	90	2011-09-22	69.1	41.2	136.3	8.9	35.5	58	32	452	84	19		6.0241	6.0241	0	0	63.8554	30.1205		5	0	0	53	25
FF0655	FF0655	90	2011-09-26	65	31.2	136.2	9.5	36.3	48	26	309	51	17		8	0	0	8	48	44		0	0	4	24	22
FF6012	CAST-6012	90	2011-06-14	82.4	36.9	159.2	10.6	35.4	48	26	764	210	27		16.2679	4.30622	0.956938	11.0048	52.6316	31.1005		9	2	23	110	65
FF6046	FF6046	90	2011-09-29	70.8	37.7	137.6	11.6	36.2	51	28	975	280	29		12.9032	6.45161	1.07527	5.37634	45.1613	41.9355		18	3	15	126	117
FF6052	CAST-6052	90	2011-06-14	89.4	43.7	169.2	11.7	33	51	28	408	144	35		23.7762	8.39161	2.0979	13.2867	51.7483	24.4755		12	3	19	74	35
			FF 90 mean	75.3417	40.8083	144.025	10.25	34.5	53.5833	30.25	724	186.417	25.1667		11.8986	5.14365	0.874054	5.88088	56.4542	31.6472		10.5	1.75	11.3333	104.083	57.75
GG0001	GG0001	90	2013-04-10	108.6	81.9	224.6	15.3	29	74	36	747	339	45		55.0296	46.1538	5.02959	3.84615	40.2367	4.73373		156	17	13	136	16
GG0101	GG0101	90	2013-04-10	112	85.7	229.6	16.5	30.4	73	37	958	230	24		56.3319	49.345	5.24017	1.74673	32.3144	11.3537		113	12	4	74	26
GG0102	GG0102	90	2013-04-10	127	98.4	258.3	17.5	29.2	74	37	755	363	48		70.9945	57.4586	7.18232	6.35359	20.7182	8.28729		208	26	23	75	30
GG0764	PWK-764	90	2011-06-28	127.5	49.1	272.7	23.8	31.6	39	18	644	429	67		50.4673	3.97196	1.86916	44.6262	32.9439	16.5888		17	8	191	141	71
GG0765	PWK-765	90	2011-06-29	107.1	44.6	223.3	19.8	32.4	41	20	990	573	58		37.5874	4.54545	3.32168	29.7203	41.958	20.4545		26	19	170	240	117
GG0848	PWK-848	90	2011-06-28	117.4	37.6	230.3	21.8	33.9	33	16	825	530	64		39.6975	2.26843	0.378072	37.051	41.2098	19.0926		12	2	196	218	101
GG0849	PWK-849	90	2011-06-21	108.3	47.7	222.7	19.3	31.7	44	21	883	594	67		40.6408	10.7926	2.69814	27.1501	44.5194	14.8398		64	16	161	264	88
GG0854	PWK-854	90	2011-06-29	112.3	43.3	226.4	19.1	31.8	39	20	690	384	56		39.4256	5.48303	2.08877	31.8538	42.0366	18.5379		21	8	122	161	71
GG0855	PWK-855	90	2011-06-14	124.1	68.5	269.7	21.4	29.5	54	25	508	278	55		62.4549	23.8267	7.58123	31.0469	29.2419	8.30325		66	21	86	81	23
GG0860	PWK-860	90	2011-06-15	117.1	52.2	251.2	19.8	32	44	21	799	436	55		47.1264	7.81609	3.44828	35.8621	36.3218	16.5517		34	15	156	158	72
GG1111	PWK-1111	90	2011-05-24	99.7	69	214.8	17.7	28.6	67	32	547	289	53		40.625	27.7778	3.81944	9.02778	50	9.375		80	11	26	144	27
GG1112	PWK-1112	90	2011-05-24	91.1	51.4	188.4	16.4	32	55	27	288	167	58		20.4819	10.8434	1.80723	7.83132	68.0723	11.4458		18	3	13	113	19
GG1114	PWK-1114	90	2011-05-24	102	62.6	224.3	18.5	30.6	58	27	429	89	21		39.7727	14.7727	7.95455	17.0455	40.9091	19.3182		13	7	15	36	17
			GG 90 mean	111.862	60.9231	233.562	18.9923	30.9769	53.4615	25.9231	697.154	361.615	51.6154		46.2027	20.3889	4.0322	21.7816	40.0371	13.7602		63.6923	12.6923	90.4615	141.615	52.1538
HH0709	WSB-709	90	2011-06-28	127.9	70.4	282	21.9	25.9	55	25	651	464	71		66.9546	23.9741	6.04752	36.933	28.7257	4.31965		111	28	171	133	20
HH0817	WSB-817	90	2011-06-07	128	93.3	262.1	17.4	28.2	70	35	440	259	59		74.4186	50.7752	11.6279	12.0155	15.1163	10.4651		131	30	31	39	27
HH0840	WSB-840	90	2011-06-13	113.2	80.7	230.9	16.1	29.4	68	35	324	180	56		53.6313	36.3128	3.91061	13.4078	35.7542	10.6145		65	7	24	64	19
HH0974	WSB-974	90	2011-06-13	99.5	67.4	187.2	13.4	30.5	65	36	364	204	56		36.9458	25.6158	4.4335	6.89655	50.2463	12.8079		52	9	14	102	26
HH1168	WSB-1168	90	2011-06-10	110.4	81.1	213.7	14.9	29.4	70	38	503	248	49		52.2267	36.8421	7.28745	8.09717	31.5789	16.1943		91	18	20	78	40
HH1179	WSB-1179	90	2011-06-09	122.4	77	269.1	20.2	26.6	62	29	572	311	54		63.5484	25.8065	11.6129	26.129	27.7419	8.70968		80	36	81	86	27
HH1199	WSB-1199	90	2011-06-20	139.2	66.6	317.3	24.5	27.7	48	21	543	420	77		69.9284	7.39857	6.44391	56.0859	26.253	3.81862		31	27	235	110	16
HH1200	WSB-1200	90	2011-06-21	125.2	58	279	21.8	29.6	46	21	644	503	78		57.3705	11.5538	5.17928	40.6375	35.4582	7.17131		58	26	204	178	36
HH1240	WSB-1240	90	2011-06-29	122.1	69.4	269.8	21.4	26.9	55	26	810	520	64		59.7303	14.8362	11.1753	33.7187	31.9846	8.28516		77	58	175	166	43
HH1248	WSB-1248	90	2011-06-13	121.3	86.8	237	16.8	29.6	68	37	461	295	64		59.1837	40.4762	5.78231	12.9252	33.6735	7.14286		119	17	38	99	21
HH1306	WSB-1306	90	2011-07-14	150.8	113.7	329.8	20	26.6	72	35	544	369	68		80.163	35.5978	26.6304	17.9348	15.7609	4.07609		131	98	66	58	15
HH1307	WSB-1307	90	2011-07-14	145.6	109.1	299.8	18.3	28.8	72	37	719	452	63		77.1619	42.3503	21.7295	13.082	16.1863	6.65189		191	98	59	73	30
HH1308	WSB-1308	90	2011-07-14	138.4	103.7	289.5	17.7	28.4	72	36	490	293	60		74.3151	42.1233	18.4932	13.6986	19.863	5.82192		123	54	40	58	17
HH1309	WSB-1309	90	2011-07-14	147	112.2	298.5	17.8	28.7	73	37	587	268	46		76.779	43.8202	21.7228	11.236	16.4794	6.74157		117	58	30	44	18
			HH 90 mean	127.929	84.9571	268.979	18.7286	28.3071	64	32	546.571	341.857	61.7857		64.4541	31.2488	11.5769	21.6284	27.4873	8.05861		98.3571	40.2857	84.8571	92	25.3571
AA0328	AJ-328	120	2011-06-13	86	54.4	161	12.2	33.2	60	34	470	160	34		20.7547	14.4654	0.628931	5.66038	54.717	24.5283		23	1	9	87	39
AA0955	AA955	120	2011-03-21	72.5	38.9	148.9	13.8	35	51	26	527	266	50		12.8302	6.41509	1.88679	4.5283	53.2075	33.9623		17	5	12	141	90
AA0957	AJ-957	120	2011-06-15	96.2	55.5	185.6	16.1	32.9	53	28	1122	556	50		38.3784	26.4865	1.98198	9.90991	38.9189	22.7027		147	11	55	216	126
AA0960	AA960	120	2011-03-21	90.2	50.9	185.4	15.7	31.1	56	28	364	173	48		33.1395	18.0233	5.23256	9.88372	48.2558	18.6047		31	9	17	83	32
AA0999	AJ-999	120	2011-06-10	96.1	59.9	183.8	14.1	30.6	60	32	594	307	52		34.3137	25.1634	2.28758	6.86275	47.3856	18.3007		77	7	21	145	56
AA1020	AA1020	120	2011-09-29	93.4	63	184.3	15.8	30.4	63	33	1081	788	73		36.9759	29.2249	2.92249	4.82846	44.3456	18.6785		230	23	38	349	147
AA1022	AA1022	120	2011-09-29	98.5	61.1	193.9	14.9	29.1	60	31	588	334	57		36.3363	24.3243	3.003	9.00901	49.8499	13.8138		81	10	30	166	46
AA1033	AA1033	120	2011-09-23	93.6	66.3	175.3	13	28.6	67	37	547	308	56		33.2248	28.013	0	5.21173	50.8143	15.9609		86	0	16	156	49
AA1041	AJ1041	120	2011-04-14	83	41.2	165.7	14.3	32.8	48	25	329	108	33		14.9533	6.54206	1.86916	6.54206	58.8785	26.1682		7	2	7	63	28
AA1042	AJ1042	120	2011-04-14	98.2	31.5	181.5	15.3	32	34	18	468	227	49		18.1416	1.32743	0	16.8142	64.6018	17.2566		3	0	38	146	39
AA1046	AJ-1046	120	2011-07-12	98.2	52.1	203	17.9	30.1	50	25	558	302	54		31.8937	13.9535	2.99003	14.9502	51.1628	16.9435		42	9	45	154	51
AA1047	AJ-1047	120	2011-07-12	97.2	48.6	198.3	17.9	30.3	48	24	687	430	63		34.7319	16.5501	3.2634	14.9184	48.4848	16.7832		71	14	64	208	72
AA1048	AJ-1048	120	2011-07-12	105.7	56	216.3	16.8	31.7	51	26	369	192	52		46.5969	24.0838	1.04712	21.466	34.0314	19.3717		46	2	41	65	37
AA1072	AA1072	120	2011-09-22	90.1	62.9	171.3	13.3	30.4	64	35	609	233	38		31.4655	27.1552	2.15517	2.15517	50	18.5345		63	5	5	116	43
			AA 120 mean	92.7786	53.0214	182.45	15.0786	31.3	54.6429	28.7143	593.786	313.143	50.6429		30.2669	18.6949	2.09059	9.48144	49.6181	20.115		66	7	28.4286	149.643	61.0714
BB0001	BB0001	120	2013-01-31	44.3	20.6	101.6	10.2	38.3	45	22	720	210	29		0.956938	0	0	0.956938	34.4498	64.5933		0	0	2	72	135
BB0002	BB0002	120	2013-01-31	45.9	24.7	96.2	9.8	33	54	26	703	484	69		0	0	0	0	46.1698	53.8302		0	0	0	223	260
BB1664	B6-1664	120	2011-06-21	81.4	22.8	150.1	15.2	35.9	29	15	814	438	54		9.15332	1.83066	0	7.32265	50.3432	40.5034		8	0	32	220	177
BB1717	B6-1717	120	2011-06-07	89.1	60.3	163.3	12.5	33	63	36	833	511	61		29.6078	25.8824	0.588235	3.13726	48.0392	22.3529		132	3	16	245	114
BB1901	B6-1901	120	2011-06-20	86.7	33.1	160.3	14.4	31.5	38	21	980	604	62		13.1012	4.80929	0.165837	8.12604	63.8474	23.0514		29	1	49	385	139
BB2728	B6-2728	120	2011-06-10	93.5	44.8	187.7	14.9	32.3	48	24	562	309	55		28.5714	12.3377	1.94805	14.2857	52.2727	19.1558		38	6	44	161	59
BB2751	B6-2751	120	2011-06-09	95.5	45.2	186.1	15.1	31.3	48	24	1047	746	71		17.1429	5.71429	0	11.4286	71.4286	11.4286		2	0	4	25	4
BB2805	B6-2805	120	2011-05-24	96	34.6	178.1	13.5	31.2	38	20	423	274	65		17.2161	4.0293	0	13.1868	65.9341	16.8498		11	0	36	180	46
BB2806	B6-2806	120	2011-05-24	94	40	178.8	14	30.3	44	22	284	184	65		17.4863	6.01093	0.546448	10.929	67.7596	14.7541		11	1	20	124	27
BB2807	B6-2807	120	2011-05-24	86.2	38.4	167.5	13.3	31.5	44	22	500	289	58		9.72222	6.25	0.347222	3.125	70.4861	19.7917		18	1	9	203	57
BB2808	B6-2808	120	2011-05-24	86.7	40.6	169.9	13.3	31.3	48	24	336	232	69		12.1212	6.49351	0	5.62771	73.1602	14.7186		15	0	13	169	34
			BB 120 mean	81.7545	36.8273	158.145	13.2909	32.6909	45.3636	23.2727	654.727	389.182	59.8182		14.0981	6.66891	0.32689	7.10233	58.5355	27.3664		24	1.09091	20.4545	182.455	95.6364
CC1264	129-1264	120	2011-06-13	70.4	40.3	132.4	12.1	32.1	55	30	725	401	55		6.25	5.25	0.25	0.75	66.75	27		21	1	3	267	108
CC1266	129-1266	120	2011-06-10	77.3	46.5	145.7	11.4	29.6	59	32	440	292	66		10.9966	5.84192	1.03093	4.12371	68.3849	20.6186		17	3	12	199	60
CC1268	129-1268	120	2011-06-08	92.4	49.4	181.9	15.5	29	53	28	835	539	65		21.7472	8.36431	3.34572	10.0372	63.9405	14.3123		45	18	54	344	77
CC1668	CC1668	120	2011-03-21	92.2	46	185.7	15.8	29.3	49	25	422	217	51		25.463	14.3519	0.462963	10.6481	58.7963	15.7407		31	1	23	127	34
CC1669	CC1669	120	2011-03-21	91.3	38.4	179.8	16.5	31.6	43	22	513	308	60		23.127	7.81759	2.60586	12.7036	53.7459	23.127		24	8	39	165	71
CC1670	CC1670	120	2011-03-21	86.3	39.8	178	17.2	33.9	44	21	860	452	53		18.1818	5.32151	2.2173	10.643	54.102	27.7162		24	10	48	244	125
CC1671	129-1671	120	2011-04-14	84	42.5	160.2	15.7	30.4	50	26	333	96	29		17.8947	9.47368	2.10526	6.31579	62.1053	20		9	2	6	59	19
CC1699	CC1699	120	2011-03-21	105.2	44.4	206.9	17.7	31	42	21	368	212	58		27.8761	9.73451	4.42478	13.7168	58.4071	13.7168		22	10	31	132	31
CC1706	129-1706	120	2011-05-24	107.6	31.1	186.7	14.2	32.7	32	18	557	354	64		23.2295	1.983	0	21.2465	63.1728	13.5977		7	0	75	223	48
CC1707	129-1707	120	2011-05-24	93.5	48.3	186.4	15.8	29	50	25	343	158	46		21.0191	7.64331	1.91083	11.465	64.9682	14.0127		12	3	18	102	22
CC1708	129-1708	120	2011-05-24	92.7	51.5	187.3	15.9	31.6	52	26	516	289	56		26.0417	15.625	4.16667	6.25	53.4722	20.4861		45	12	18	154	59
CC1709	129-1709	120	2011-05-24	86.6	41.8	169.9	14.8	30	47	24	211	111	53		15.7895	0	5.26316	10.5263	68.4211	15.7895		0	1	2	13	3
CC1796	129-1796	120	2011-07-12	78.2	35	151.3	14.3	33.3	45	23	435	243	56		11.157	5.3719	0.826446	4.95868	61.5702	27.2727		13	2	12	149	66
CC1797	129-1797	120	2011-07-12	99.9	55.4	199.7	16.6	29.4	54	27	538	365	68		33.2418	15.1099	3.57143	14.5604	54.6703	12.0879		55	13	53	199	44
CC1798	129-1798	120	2011-07-12	100.4	52.7	204.3	17	28.7	52	26	463	316	68		30.7937	9.84127	5.07937	15.873	58.0952	11.1111		31	16	50	183	35
CC1803	129-1803	120	2011-07-14	86.2	56	167.5	14.1	30.2	61	32	770	533	69		22.9323	18.609	2.06767	2.25564	57.7068	19.3609		99	11	12	307	103
CC1804	129-1804	120	2011-07-14	81.8	53.3	161.7	13.8	33.2	59	31	806	502	62		25.9481	22.9541	1.19761	1.79641	45.7086	28.3433		115	6	9	229	142
			CC 120 mean	89.7647	45.4353	175.612	15.2	30.8824	49.8235	25.7059	537.353	316.941	57.5882		21.2758	9.60546	2.38388	9.28648	59.6481	19.0761		33.5294	6.88235	27.3529	182.118	61.5882
DD1649	NOD-1649	120	2011-06-15	112.2	56.4	218.7	17.6	32	51	26	743	429	58		45.5607	20.7944	3.27103	21.4953	38.5514	15.8879		89	14	92	165	68
DD1669	NOD-1669	120	2011-06-08	116.8	41.9	218.7	17.2	32.5	37	19	583	380	65		43.2718	8.17942	1.84697	33.2454	42.7441	13.9842		31	7	126	162	53
DD1843	NOD-1843	120	2011-06-14	116.8	46.5	220.7	18.8	31.9	40	21	574	402	70		47.1322	12.7182	2.49377	31.9202	39.9002	12.9676		51	10	128	160	52
DD1876	DD1876	120	2011-03-21	102.3	28.8	183.6	17.4	34.3	28	15	360	225	63		23.6607	2.67857	0	20.9821	55.8036	20.5357		6	0	47	125	46
DD1877	DD1877	120	2011-03-21	105	34.3	193.9	17.8	32.9	33	18	732	501	68		26.4	5.2	0.8	20.4	58.2	15.4		26	4	102	291	77
DD1878	DD1878	120	2011-03-21	100.9	29	179.5	17.2	34.1	29	16	528	390	74		21.5938	2.05655	0	19.5373	54.4987	23.9075		8	0	76	212	93
DD1879	DD1879	120	2011-03-21	96.7	28.4	175.9	14.5	35.5	30	16	340	228	67		23.348	2.64317	0.440529	20.2643	48.4582	28.1938		6	1	46	110	64
DD1921	DD1921	120	2011-09-23	105.7	40.9	209.5	17.6	33.1	39	19	490	228	47		33.9207	4.84581	2.64317	26.4317	47.5771	18.5022		11	6	60	108	42
DD2036	DD2036	120	2011-09-22	78.6	38	148.2	12	34.5	46	25	364	96	26		9.47368	5.26316	0	4.21053	58.9474	31.5789		5	0	4	56	30
DD2042	DD2042	120	2011-09-26	122.7	42.1	236.3	19	33.4	35	18	1033	855	83		46.7213	5.62061	1.75644	39.3443	41.5691	11.7096		48	15	336	355	100
			DD 120 mean	105.77	38.63	198.5	16.91	33.42	36.8	19.3	574.7	373.4	62.1		32.1083	6.99999	1.32519	23.7831	48.625	19.2667		28.1	5.7	101.7	174.4	62.5
EE0028	NZO-28	120	2011-06-20	97.1	51.9	195.4	15.2	32.5	51	26	847	485	57		31.405	15.4959	3.92562	11.9835	49.7934	18.8017		75	19	58	241	91
EE0477	NZO-477	120	2011-06-08	103.2	51.1	206.3	17	33.3	47	24	705	435	62		36.1751	14.5161	2.99539	18.6636	42.1659	21.659		63	13	81	183	94
EE0490	NZO-490	120	2011-06-21	86.6	39	173.7	14.3	35.1	44	22	833	471	57		19.1489	7.44681	1.48936	10.2128	51.7021	29.1489		35	7	48	243	137
EE0579	NZO-579	120	2011-06-13	108.8	58.8	212.7	15.4	35.2	51	27	580	354	61		41.3598	20.9632	5.09915	15.2974	41.9263	16.7139		74	18	54	148	59
EE0662	EE662	120	2011-03-21	116.5	52.8	245.9	17.8	33	47	23	372	247	66		49.187	13.4146	2.84553	32.9268	40.6504	10.1626		33	7	81	100	25
EE0663	EE663	120	2011-03-21	101.7	50.7	215.3	17	33.5	49	24	477	265	56		38.2576	13.6364	1.89394	22.7273	44.3182	17.4242		36	5	60	117	46
EE0664	EE664	120	2011-03-21	114.5	50.7	241.8	19.1	32.3	45	21	412	270	66		44.6097	11.8959	3.34572	29.368	43.4944	11.8959		32	9	79	117	32
EE0666	EE666	120	2011-03-21	108.1	52.3	228.5	17.7	33.1	48	23	648	430	66		44.9883	15.8508	3.7296	25.4079	42.8904	12.1212		68	16	109	184	52
EE0737	EE0737	120	2011-09-23	111.3	72.6	212.4	16.5	28.8	61	33	819	535	65		53.1835	37.4532	1.87266	13.8577	30.3371	16.4794		200	10	74	162	88
EE0773	EE0773	120	2011-09-22	100.6	64.3	196.1	14.8	33	59	32	849	345	41		38.9535	24.4186	4.36046	10.1744	37.5	23.5465		84	15	35	129	81
			EE 120 mean	104.84	54.42	212.81	16.48	32.98	50.2	25.5	654.2	383.7	59.7		39.7268	17.5091	3.15574	19.0619	42.4778	17.7953		70	11.9	67.9	162.4	70.5
FF0552	FF0552	120	2011-09-29	74.9	44.7	134.1	8.7	33.8	59	36	827	173	21		4.65116	2.32558	0	2.32558	68.6047	26.7442		4	0	4	118	46
FF0563	FF0563	120	2011-09-23	72.3	35.1	144.7	10.1	37.6	47	26	777	155	20		10.3896	3.8961	1.2987	5.1948	50.6494	38.961		6	2	8	78	60
FF0567	FF0567	120	2011-09-26	78.3	36.9	141.3	10.4	35.3	49	28	599	105	18		11.9718	5.6338	0.704225	5.6338	54.9296	33.0986		8	1	8	78	47
FF0569	FF0569	120	2011-09-26	68.9	35.7	131.7	8.6	37.8	49	28	552	160	29		8.1761	5.03145	0	3.14465	57.2327	34.5912		8	0	5	91	55
FF0602	CAST-602	120	2011-06-14	70.2	35.1	139.3	9.8	38.4	49	28	807	235	29		6.41026	1.7094	0	4.70085	52.1368	41.453		4	0	11	122	97
FF0605	CAST-605	120	2011-06-14	66.7	31.4	137.1	10.5	38.1	45	24	916	263	29		6.48855	2.29008	0.381679	3.81679	50.3817	43.1298		6	1	10	132	113
FF0618	CAST-618	120	2011-06-14	78.1	35.8	151.5	11.9	36.7	45	24	1168	410	35		14.1809	6.35697	0.244499	7.57946	50.3667	35.4523		26	1	31	206	145
FF0653	FF0653	120	2011-09-22	71.7	45.9	139.3	9.3	34.6	57	32	447	81	18		12.5	12.5	0	0	61.25	26.25		10	0	0	49	21
FF0655	FF0655	120	2011-09-26	64.4	32.9	138	11.4	40.7	48	25	806	224	28		9.86547	3.58744	0.44843	5.8296	39.9103	50.2242		8	1	13	89	112
FF6012	CAST-6012	120	2011-06-14	70.5	28.6	141.6	9.5	39.2	41	22	748	194	26		8.80829	0	0	8.80829	50.2591	40.9326		0	0	17	97	79
FF6046	FF6046	120	2011-09-29	72.8	37.2	139.2	10	35.7	51	29	950	200	21		9.04523	3.01507	0	6.03015	59.799	31.1558		6	0	12	119	62
FF6052	CAST-6052	120	2011-06-14	95.3	37.7	174.6	12.6	34.2	42	23	468	148	32		23.8095	7.48299	2.72109	13.6054	50.3401	25.8503		11	4	20	74	38
			FF 120 mean	73.675	36.4167	142.7	10.2333	36.8417	48.5	27.0833	755.417	195.667	25.5		10.5247	4.48574	0.483218	5.55579	53.8217	35.6536		8.08333	0.833333	11.5833	104.417	72.9167
GG0001	GG0001	120	2013-04-10	110.4	81.7	226.9	15.8	28.8	72	36	659	286	43		52.9825	43.1579	2.45614	7.36842	42.807	4.21053		123	7	21	122	12
GG0101	GG0101	120	2013-04-10	129	95.5	268.2	17.9	29.2	72	36	849	354	42		66.5722	44.4759	12.1813	9.91501	24.9292	8.49858		157	43	35	88	30
GG0102	GG0102	120	2013-04-10	130.2	98.6	276.3	18.3	30.5	72	36	820	391	48		67.6923	44.1026	9.48718	14.1026	20	12.3077		172	37	55	78	48
GG0764	PWK-764	120	2011-06-28	119	36.3	231.9	20.8	33.6	32	16	724	481	66		38.3333	1.04167	1.25	36.0417	40	21.6667		5	6	173	192	104
GG0765	PWK-765	120	2011-06-29	111.7	38.3	218.3	18.5	32.8	36	18	1060	592	56		38.9171	3.7225	1.18443	34.0102	41.7936	19.2893		22	7	201	247	114
GG0848	PWK-848	120	2011-06-28	114.3	33.1	215.3	20.1	33.8	31	16	887	562	63		36.5419	1.96078	0.713012	33.8681	39.5722	23.8859		11	4	190	222	134
GG0849	PWK-849	120	2011-06-21	82	27.2	155.3	17.6	36.3	33	17	981	626	64		16.64	2.72	0.48	13.44	44.64	38.72		17	3	84	279	242
GG0854	PWK-854	120	2011-06-29	99.4	31.1	184.9	15.9	35	34	18	714	363	51		25.9669	1.9337	0.552486	23.4807	45.8564	28.1768		7	2	85	166	102
GG0855	PWK-855	120	2011-06-14	114.5	48.9	228.6	19.3	29.3	42	21	608	358	59		42.8571	10.084	1.40056	31.3725	47.3389	9.80392		36	5	112	169	35
GG0860	PWK-860	120	2011-06-15	127.9	47.4	265.5	22	31.6	38	18	806	445	55		50	5.63063	2.47748	41.8919	34.9099	15.0901		25	11	186	155	67
GG1084	GG1084	120	2011-04-14	125	58	293.6	23.6	32.5	45	19	246	55	22		55.5556	7.40741	7.40741	40.7407	27.7778	16.6667		4	4	22	15	9
GG1090	GG1090	120	2011-04-14	91.8	50.9	184.4	15.7	30.9	53	28	213	83	39		23.1707	9.7561	2.43902	10.9756	58.5366	18.2927		8	2	9	48	15
GG1111	PWK-1111	120	2011-05-24	97.8	58.6	208.6	17.6	29.2	58	28	596	271	45		37.037	19.6296	5.18518	12.2222	50	12.963		53	14	33	135	35
GG1112	PWK-1112	120	2011-05-24	111.9	56.5	233.6	18.4	29.6	50	24	326	149	46		44.5946	14.8649	6.75676	22.973	40.5405	14.8649		22	10	34	60	22
GG1114	PWK-1114	120	2011-05-24	112.3	52.3	236.4	19	32	47	23	418	97	23		44.7917	13.5417	4.16667	27.0833	39.5833	15.625		13	4	26	38	15
			GG 120 mean	111.813	54.2933	228.52	18.7	31.6733	47.6667	23.6	660.467	340.867	48.1333		42.7769	14.9353	3.87584	23.9657	39.8857	17.3374		45	10.6	84.4	134.267	65.6
HH0709	WSB-709	120	2011-06-28	124.2	65.7	279.2	22.1	27.1	53	24	734	531	72		58.3019	15.8491	5.28302	37.1698	34.717	6.98113		84	28	197	184	37
HH0817	WSB-817	120	2011-06-07	124	79.7	240.6	16.1	29.1	62	33	451	260	58		61.0039	35.9073	10.8108	14.2857	31.2741	7.72201		93	28	37	81	20
HH0840	WSB-840	120	2011-06-13	117.9	79.6	240.7	15.7	29.8	65	33	430	228	53		51.1013	30.837	5.72687	14.5374	42.2907	6.60793		70	13	33	96	15
HH0974	WSB-974	120	2011-06-13	115	77.4	231.2	15.8	29.5	64	34	468	264	56		52.0913	30.4183	4.56274	17.1103	36.8821	11.0266		80	12	45	97	29
HH1168	WSB-1168	120	2011-06-10	110.5	71.8	247.6	17	30.8	62	30	407	223	55		46.8468	18.018	7.65766	21.1712	40.0901	13.0631		40	17	47	89	29
HH1179	WSB-1179	120	2011-06-09	122.4	74.8	273	20.2	28.2	60	28	656	361	55		59.4444	17.5	11.1111	30.8333	30.2778	10.2778		63	40	111	109	37
HH1199	WSB-1199	120	2011-06-20	128.1	64.7	296.4	23.9	29.5	49	22	757	522	69		59.309	8.63724	3.83877	46.833	30.1344	10.5566		45	20	244	157	55
HH1200	WSB-1200	120	2011-06-21	109.8	47.9	243	21.8	30.9	41	19	772	504	65		39.7614	3.57853	3.37972	32.8032	45.1292	15.1093		18	17	165	227	76
HH1240	WSB-1240	120	2011-06-29	115.2	63.1	263.7	21.9	27.7	52	23	883	551	62		49.8182	8.54546	7.27273	34	36.5455	13.6364		47	40	187	201	75
HH1248	WSB-1248	120	2011-06-13	123.2	82.8	250.9	16.6	29.7	65	34	619	420	68		61.5752	33.8902	8.11456	19.5704	29.8329	8.59188		142	34	82	125	36
HH1306	WSB-1306	120	2011-07-14	142.6	99.5	323.5	20.8	27.1	67	31	616	386	63		74.2857	24.9351	23.3766	25.974	20	5.71429		96	90	100	77	22
HH1307	WSB-1307	120	2011-07-14	140.9	101.4	306.3	19.5	27	69	34	822	509	62		74.2126	33.0709	21.8504	19.2913	18.8976	6.88976		168	111	98	96	35
HH1308	WSB-1308	120	2011-07-14	135.9	99.9	295.7	18.8	27.5	70	34	610	373	61		71.2366	36.2903	18.2796	16.6667	22.3118	6.45161		135	68	62	83	24
HH1309	WSB-1309	120	2011-07-14	132.3	96.8	290.7	19.3	28.7	68	32	653	326	50		68.9231	29.8462	23.3846	15.6923	18.1538	12.9231		97	76	51	59	42
			HH 120 mean	124.429	78.9357	270.179	19.25	28.7571	60.5	29.3571	634.143	389.857	60.6429		59.1365	23.3803	11.0464	24.7099	31.1812	9.68225		84.1429	42.4286	104.214	120.071	38
