# Supplementary material for: The Founder Strains of the Collaborative Cross Express a Complex Combination of Advantageous and Deleterious Traits for Male Reproduction
Source: G3 (Bethesda). 2015 Oct 13;5(12):2671–83. doi: 10.1534/g3.115.020172 (PMC4683640; doi:10.1534/g3.115.020172)
Supplement: Supporting Information [file supp_g3.115.020172_Table_S3.zip › Table S3.xlsx]

## Sheet: Sheet1
							A/J					C57BL/6J					129S1/SvImJ					NOD/ShiLtJ					NZO/HILtJ					CAST/EiJ					PWK/PhJ					WSB/EiJ
		n	population median	population mean	population sd	h2	n	median	mean	sd	z	n	median	mean	sd	z	n	median	mean	sd	z	n	median	mean	sd	z	n	median	mean	sd	z	n	median	mean	sd	z	n	median	mean	sd	z	n	median	mean	sd	z
Age		248	109	154.907	96.7892	na	32	136.5	155.63	74	nd	40	109	143.78	98	nd	38	106	130.947	82	nd	28	106.5	128.25	60	nd	33	142	165.848	99	nd	22	166	188.955	88	nd	23	111	205.739	137	nd	32	105.5	148.656	104	nd
Weights	body	231	25.22	26.6039	10.4629	0.84	27	24.59	24.3	2.45305	-0.31	38	26.32	28.22	4.38883	0.55	36	25.25	26.3108	3.99381	0.01	26	28.09	28.6103	2.04927	2.03	30	44.765	48.1861	9.20612	3.13	19	16.52	16.5492	0.79881	-7.14	23	18.51	18.6387	2.05668	-3.86	32	16.305	16.7953	2.93313	-4.36
Weights	mean testis	218	0.09	0.09	0.02	0.71	26	0.06925	0.0687538	0.00856627	-2.72	38	0.0983	0.0964921	0.00957649	0.81	36	0.10975	0.104756	0.0181689	1.57	26	0.1055	0.103615	0.0124105	3.67	22	0.09825	0.0982136	0.00908242	1.74	20	0.05595	0.05415	0.00486996	-12.24	20	0.08455	0.0812	0.0182885	-0.38	30	0.0605	0.0593933	0.0106733	-3.51
Weights	mean epididymis + vas deferens	170	0.039	0.038	0.011	0.7	19	0.028	0.0307632	0.007333	-2.02	30	0.04325	0.04285	0.00589936	1.42	28	0.03775	0.0370893	0.00576946	-0.18	19	0.0465	0.0483158	0.00656187	1.54	21	0.0545	0.0545714	0.00836985	1.96	12	0.027	0.0285833	0.00944024	-1.15	15	0.0285	0.0280633	0.0049237	-2.24	26	0.0285	0.0295385	0.00643297	-1.58
Weights	seminal vesicles	217	0.21	0.24	0.16	0.51	26	0.181	0.200685	0.10098	-0.55	38	0.279	0.314	0.14353	1.25	35	0.2451	0.283071	0.101471	0.39	26	0.3715	0.382938	0.108163	1.98	22	0.318	0.391868	0.23928	0.73	20	0.1	0.10823	0.040015	-5.16	20	0.1083	0.101775	0.0328649	-3.31	30	0.09625	0.103317	0.0343476	-3.34
Histology	# of seminiferous tubules/transverse section	208	218	218.115	45.03	0.5	26	217	217.038	34.0345	-0.03	36	262.5	256.194	28.9538	1.54	32	196	190.344	34.7317	-0.74	26	241	239.808	30.1841	0.86	22	273.5	264.864	39.1295	1.41	19	177	173.737	24.3437	-2.51	17	194	191.588	27.1251	-0.77	30	192	193.033	34.8008	-0.66
Histology	mean tubule radius	208	118.91	119.87	10.88	0.57	26	109.74	109.85	5.03	-1.68	36	119.43	119.26	3.32	0.16	32	136.73	136.06	7.65	3	26	125.62	124.88	6.41	1.17	22	113.26	112.9	5.09	-1.63	19	117.39	117.62	4.2	-0.36	17	129.04	124.88	13.22	1.96	30	109.21	111.39	6.68	-1.62
Histology	seminiferous epithelium length/transverse section	208	16.577	16.362	3.369	0.48	26	15.125	14.978	2.407	-0.48	36	19.316	19.191	2.171	1.14	32	16.649	16.215	2.923	0.03	26	18.864	18.76	2.17	0.98	22	19.481	18.759	2.646	1.87	19	13.418	12.806	1.634	-3.29	17	15.994	15.047	2.72	-0.21	30	13.288	13.484	2.465	-1.5
Histology	# of tubules with vacuoles	207	6	11.9275	15.87	0.35	26	6	9.84615	9.46529	0	36	6	6.38889	3.69141	0	32	2.5	5.5	13.6084	-2.36	26	11	14.9615	14.8932	1.12	22	2	6.18182	14.7113	-2.69	19	2	2.42105	2.00829	-2.69	16	11	12.8125	8.0717	0.75	30	33	34.3667	19.4978	1.4
Histology	# of tubules with many vacuoles	207	0	3.12077	8.78	0.39	26	0	0.192308	0.481922	0	36	0	1.16667	1.48137	0	32	0	0.78125	2.18995	0	26	1	1.53846	1.62269	0.67	22	0	0.590909	2.0815	0	19	0	0.210526	0.521026	0	16	0	0.1875	0.390312	0	30	12.5	17.1333	16.9307	1.2
Histology	# of tubules with germ cell loss	141	4	17.078	33.24	0.15	26	7.5	18.3462	30.2311	0.43	12	6	6.58333	4.82111	0.38	25	1	5.04	19.4309	-2.02	13	7	30.2308	57.8674	-0.77	14	7.5	22.5714	31.9099	0.39	19	2	2.68421	2.31818	-1.35	15	2	16.4	47.4437	-0.9	17	36	42.3529	21.9061	1.44
Histology	# of tubules with abnormal germ cells	207	3	7.28502	17.13	0.12	26	6	15.3462	23.721	0.4	36	6	5.69444	3.12534	1.01	32	0	1.625	4.11362	-1.47	26	3	13.1154	36.027	0	22	12.5	15.9091	13.2353	0.85	19	1	1.52632	1.66602	-1.35	16	2.5	3.5	3.87298	-0.22	30	1	2.53333	3.83609	-1.35
Histology	# of tubules with germ cell sloughing	207	1	3.25604	8.14	0.11	26	0.5	2.92308	4.52279	-0.67	36	1	3.5	9.4384	0	32	1	1.5625	2.30404	0	26	0	1.03846	1.58067	0.5	22	1	10.0455	18.1571	0	19	0	1.78947	3.22129	-0.45	16	0.5	3.0625	5.03076	-0.67	30	1	3.03333	4.52757	0
Sperm count	106/mouse	171	15.4	18.19	10.77	0.38	22	7.0875	8.155	5.36817	-2.11	32	28	28.4953	8.86888	1.43	26	14.725	16.8356	8.78739	-0.08	19	18.625	22.5018	11.0138	0.28	23	17.56	20.2841	8.99739	0.21	9	7	7.02333	2.34092	-3.77	14	14.65	15.685	4.89413	-0.13	26	12.75	15.5692	10.0646	-0.38
Sperm count	103/mg testis	159	92.1053	104.976	54.5215	0.27	19	51.6187	58.6835	35.0038	-1.34	30	151.331	151.693	45.6554	1.41	24	78.3052	81.1332	37.6608	-0.27	17	92.233	105.588	45.9043	0	20	96.2071	107.451	43.9157	0.08	9	71.4286	69.0547	21.1823	-0.99	14	82.2581	93.7998	28.7519	-0.52	26	98.6165	123.058	68.207	0.17
Sperm count	103/seminiferous epithelium length	152	497.42	554.79	290.3	0.22	19	249.19	296	206.41	-1.55	28	705.99	746.94	248.73	0.93	23	523.92	562.36	274.46	0.08	17	525.59	579.94	262.19	0.14	20	525.2	577.48	262.82	0.14	8	277.9	335.4	123.25	-2.92	11	444.23	533.91	193.17	-0.37	26	476.5	572.74	323.8	-0.08
Sperm morphology	% normal	111	60.7692	60.2222	13.38	0.47	14	55.7153	54.8653	7.2913	-0.66	11	59.4982	59.0766	5.94777	-0.22	17	56	59.4926	12.3902	-0.36	10	62.6128	62.0645	11.3746	0.25	19	50	51.8526	7.4574	-1.13	10	45.2335	45.1999	8.15444	-1.53	12	73.2184	73.716	7.77406	1.46	18	72.9498	72.9388	13.4194	0.72
Sperm morphology	% abnormal head shape	111	13.9241	14.2024	8.19	0.42	14	19.8285	18.7185	6.04289	0.92	11	16.6667	19.7313	6.8045	0.39	17	16.6667	15.3615	6.82149	0.48	10	16.8233	19.8124	8.6468	0.38	19	9.26641	10.5193	6.47915	-0.78	10	19.3009	20.9186	6.10901	1	12	4.86809	7.1663	4.64358	-2.52	18	7.09272	7.94672	5.21624	-0.94
Sperm morphology	% abnormal bending	111	16.7116	19.2771	11.73	0.34	14	16.9161	19.4947	8.01527	0.03	11	10.8696	15.3894	8.68017	-0.46	17	16.2162	18.8483	9.87755	-0.05	10	12.6537	14.2369	6.473	-0.91	19	31.9066	31.68	13.5457	0.83	10	24.1972	27.5824	9.45661	1.11	12	9.82445	11.9887	6.24254	-0.93	18	10.9772	11.8419	7.28208	-0.75
Sperm morphology	% broken	111	6.19469	6.29829	3.79	0.07	14	7.43981	6.92151	3.8177	0.26	11	5.33333	5.8027	2.82941	-0.25	17	5.53633	6.29758	2.90312	-0.25	10	2.88996	3.88622	3.07988	-1.08	19	4.91803	5.94813	4.55016	-0.31	10	6.66261	6.29909	2.5515	0.24	12	6.9666	7.12897	4.07294	0.16	18	6.89215	7.27252	4.18027	0.11
Sperm motility t=10 min	% motile	116	58.5	55.5431	15.31	0.42	17	59	56.1765	15.8754	0.39	11	69	61.8182	14.9229	1.77	17	58	60.3529	9.51742	-0.07	10	63.5	62.6	12.4836	0.35	16	60.5	56.5	15.248	0.12	12	28	30.3333	7.60847	-3.16	15	56	53.3333	8.03879	-0.34	18	61.5	60.4444	11.7578	0.27
Sperm motility t=10 min	VCL	116	231.8	240.465	65.04	0.68	17	241.7	228.188	41.1714	0.03	11	178.2	172.064	18.3257	-5.82	17	212.2	207.035	22.0488	-0.83	10	243.6	243.04	54.3728	0.25	16	207.2	213.85	36.3984	-0.54	12	180.95	190.858	22.2756	-2.32	15	349.5	345.907	36.8617	4.42	18	303.5	292.861	48.7282	3.02
Sperm motility t=10 min	% vigorous	116	64.353	60.6744	25.21	0.53	17	69.1275	59.2365	21.4411	0.44	11	26.07	32.469	18.2034	-2.32	17	50	48.9474	16.2891	-0.75	10	66.2717	62.2127	22.6555	0.07	16	52.091	55.5537	16.4309	-0.96	12	35.9468	39.7733	9.57167	-2.55	15	87.5	87.6556	4.87653	3.4	18	91.0567	85.4917	21.1401	9.5
Sperm motility t=10 min	% hyperactivated	116	2.75287	3.81956	2.88	0.33	17	2.70701	3.45413	2.35521	-0.03	11	2.0202	1.81203	0.694809	-1.13	17	2.73438	3.5711	2.64198	-0.01	10	5.58618	5.7056	4.1018	0.67	16	2.6811	2.80303	1.5792	-0.04	12	5.12516	5.56141	2.72014	0.71	15	6.22222	6.31584	3.07017	1.13	18	2.23758	2.24052	1.33388	-0.29
Sperm motility t=90 min	% motile	105	58	53.9619	14.88	0.6	14	51	50.2143	8.78455	-0.94	11	61	60.2727	9.01606	0.4	16	59	59.5625	6.41257	0.13	10	63.5	60.4	16.7463	0.62	15	61	60.3333	6.93462	0.4	12	26	25.1667	5.53524	-4.79	13	55	51.6154	13.8927	-0.29	14	61.5	61.7857	9.18211	0.39
Sperm motility t=90 min	VCL	105	194.9	201.53	44.34	0.71	14	192.1	190.314	23.4598	-0.1	11	174.7	165.182	29.4164	-1.86	16	177.95	176.75	17.5284	-1.04	10	206.7	204.52	23.0965	0.47	15	224.3	218.38	14.1284	2.08	12	139.05	144.025	10.5907	-13.42	13	226.4	233.562	22.5652	5.44	14	274.4	268.979	38.555	2.16
Sperm motility t=90 min	% vigorous	105	38.2883	35.8709	18.91	0.73	14	69.1275	38.167	10.714	0.51	11	26.07	18.1161	11.3364	-1.39	16	50	22.6071	7.48457	-2.13	10	66.2717	33.9106	10.7425	-0.44	15	52.091	45.7488	6.63103	1.6	12	35.9468	11.8986	5.15436	-4.99	13	87.5	46.2027	12.4213	0.24	14	91.0567	64.4541	11.7027	1.99
Sperm motility t=90 min	% hyperactivated	105	11.1597	13.5231	10.87	0.4	14	2.70701	7.97702	6.55936	-1.33	11	2.0202	7.43314	4.75938	-0.85	16	2.73438	7.54871	4.57339	-0.52	10	5.58618	22.4754	7.86568	2.22	15	2.6811	14.9614	4.34811	0.73	12	5.12516	5.88088	3.51406	-1.88	13	6.22222	21.7816	14.0691	1.06	14	2.23758	21.6284	14.2497	0.33
Sperm metabolism	lactate	61	3.97506	4.09653	1.79	0.29	10	4.05399	4.32421	1.77761	0.05	4	3.40267	4.19681	1.73243	-0.98	10	1.9452	2.01815	0.741416	-6.19	5	4.3175	3.9807	1.28062	0.18	10	4.87158	4.66162	1.2464	0.59	5	4.58062	4.65658	1.45884	0.31	6	3.05604	3.3189	0.773672	-1.37	11	4.47537	5.45104	1.79499	0.3
